# Supplementary material for: Data on the catalytic CO oxidation and CO2 reduction durability on gC3N4 nanotubes Co-doped atomically with Pd and Cu
Source: Data Brief. 2019 Sep 10;26:104495. doi: 10.1016/j.dib.2019.104495 (PMC6811889; doi:10.1016/j.dib.2019.104495)
Supplement: Multimedia component 1 [file mmc1.xlsx]

## Sheet: XPS survey
Binding Energy (E)
eV		Counts / s
1350		55870.3
1349		56663.6
1348		56425.8
1347		55413
1346		56063.7
1345		57328.3
1344		57411.2
1343		56450
1342		57086.3
1341		55147
1340		57032.7
1339		56355
1338		57108.9
1337		57102.2
1336		56176.2
1335		55738.7
1334		56245.7
1333		56311.7
1332		56768.4
1331		56496.6
1330		56181.3
1329		56266
1328		58285.8
1327		56344.9
1326		56163.9
1325		57479.7
1324		58179.7
1323		57844
1322		56860.7
1321		56339.6
1320		57351.1
1319		57866.4
1318		56831.8
1317		57124
1316		57475.1
1315		57433.8
1314		57505.3
1313		58173.7
1312		57358.2
1311		57123.7
1310		56476.1
1309		59494.5
1308		58859.6
1307		58718.1
1306		58943.6
1305		56985.5
1304		57637.1
1303		58053.7
1302		57412.8
1301		57680.3
1300		57869.7
1299		57444.7
1298		57365.7
1297		58581.2
1296		57747.2
1295		58418.7
1294		58507.8
1293		57971
1292		58347.2
1291		57934.7
1290		58628.4
1289		57524.3
1288		58151.3
1287		57647.3
1286		59510.8
1285		58096.4
1284		59714.2
1283		58940.2
1282		58387.3
1281		58247.8
1280		59004.5
1279		58648.7
1278		58238.6
1277		59209.5
1276		60143.2
1275		59653.9
1274		59441.7
1273		60032.8
1272		60476.9
1271		60434.7
1270		58969.5
1269		59423.5
1268		59734.8
1267		59683.8
1266		60624.9
1265		61744.7
1264		60540.2
1263		60436.5
1262		60039.3
1261		60960.7
1260		61218
1259		61153.4
1258		60747.8
1257		60747.1
1256		61128.9
1255		61218.9
1254		61203.5
1253		61449.8
1252		61344.3
1251		62056.8
1250		63002.2
1249		63958.9
1248		64720.9
1247		63959.5
1246		65317.6
1245		65289.7
1244		65252.3
1243		63921.3
1242		64733.4
1241		65487
1240		65850.5
1239		63957.2
1238		64380
1237		62646.8
1236		61329.7
1235		62429
1234		61671.7
1233		63440
1232		64377.3
1231		66444.7
1230		70777.5
1229		70282.4
1228		71670.4
1227		71228.3
1226		71361
1225		70417.9
1224		70045.2
1223		69146.6
1222		66812
1221		63524.6
1220		62029.3
1219		59121.8
1218		55287.1
1217		52464.9
1216		49270.5
1215		47359.8
1214		45074.8
1213		42880.4
1212		42265.5
1211		41029.7
1210		40717.6
1209		41776.6
1208		41295.4
1207		40711.8
1206		40621.7
1205		40651.5
1204		41121.1
1203		39215.8
1202		40025.5
1201		39468.5
1200		39026.6
1199		39406.5
1198		39843
1197		39935.6
1196		40221.9
1195		40212.7
1194		40153.4
1193		40786.7
1192		40016.9
1191		40774.6
1190		40542.7
1189		40552.2
1188		40913.2
1187		40336.4
1186		40665.2
1185		40564.6
1184		41541.8
1183		41487.5
1182		40425.2
1181		40325.8
1180		40123.9
1179		40938.4
1178		41516.2
1177		41361.2
1176		40988.9
1175		40473
1174		40999.5
1173		40279.5
1172		40514.3
1171		40527.1
1170		41778.1
1169		41577.9
1168		40911.4
1167		40918.3
1166		40556.1
1165		41322.9
1164		41620.2
1163		41774.6
1162		41386.8
1161		41419.6
1160		41846.6
1159		43242.1
1158		42147.3
1157		42222.6
1156		41161
1155		41474
1154		41974.2
1153		41167
1152		42138.7
1151		41032.3
1150		40741.8
1149		40902.5
1148		42090.1
1147		42417.5
1146		41592.7
1145		41752
1144		42052
1143		42508.6
1142		42575.2
1141		42441.4
1140		42686.8
1139		42216.6
1138		41100.3
1137		41436.2
1136		42218.3
1135		42293.4
1134		42511.1
1133		42611.3
1132		42749.7
1131		42461.5
1130		42114
1129		43351.5
1128		43182.1
1127		42533.2
1126		42652.7
1125		42333.3
1124		42878
1123		43835
1122		43295.5
1121		42713.6
1120		42428
1119		43120.9
1118		43118.7
1117		43977.7
1116		43813.9
1115		43263.6
1114		42065
1113		43453.5
1112		43383.1
1111		44613.9
1110		43610.1
1109		43706.4
1108		44731.8
1107		43588.2
1106		43784.3
1105		44038.3
1104		44971.9
1103		45020.8
1102		43846.6
1101		44171.6
1100		44245
1099		43832.9
1098		44149.7
1097		44852.5
1096		44544.1
1095		44347
1094		43494.2
1093		44569
1092		42652.7
1091		44596.4
1090		43478.5
1089		43798.6
1088		44047
1087		43998
1086		44428.6
1085		43917.5
1084		45043.2
1083		45285.1
1082		44516.3
1081		43839.6
1080		44039.9
1079		44604.6
1078		44575.8
1077		43887.4
1076		45424.9
1075		45332.5
1074		44767.4
1073		44881.4
1072		45445.7
1071		44756.6
1070		44752.2
1069		45244.9
1068		43827.7
1067		44864.9
1066		45816.4
1065		45948
1064		45456.4
1063		45504.2
1062		45178.7
1061		46588.2
1060		45055.7
1059		45764.8
1058		46233.2
1057		46038
1056		46244
1055		46420.7
1054		46439.5
1053		46783.7
1052		46757.7
1051		46553.2
1050		45492.5
1049		45623.4
1048		45714.4
1047		46281.6
1046		47000.7
1045		47327.9
1044		48445.2
1043		48326.5
1042		48215.2
1041		47673
1040		47676.2
1039		47708.8
1038		47511.7
1037		47331.2
1036		47185.3
1035		47605.4
1034		48108.4
1033		46652.6
1032		47728.3
1031		49193
1030		49463.1
1029		48661.5
1028		48324.9
1027		49115.9
1026		49388.8
1025		48098.7
1024		49392.4
1023		49646.8
1022		49685.5
1021		49727
1020		51451.4
1019		51772.7
1018		50247.6
1017		50363.8
1016		51017.4
1015		50911.9
1014		50679.6
1013		50635.5
1012		50326.4
1011		50336
1010		50240.6
1009		50907.2
1008		51009.2
1007		50940.4
1006		52170.9
1005		52073.6
1004		52844.3
1003		53141.9
1002		53510.9
1001		55045.7
1000		53946
999		53967.2
998		52809.7
997		52226.9
996		53057.1
995		51988.9
994		51222.9
993		50434.4
992		50578.3
991		51518.8
990		50932.8
989		51467.8
988		51133.7
987		50857.9
986		49968.8
985		50039.5
984		51877.5
983		52054.6
982		53416.6
981		55047
980		57791.4
979		60888.1
978		59984.5
977		58261.5
976		56446.2
975		54345.3
974		51923.8
973		50618
972		50098.1
971		48901.4
970		47033.1
969		47371.7
968		44992.7
967		43412.7
966		42612.4
965		41676
964		41980.9
963		43845.2
962		43411
961		43853.4
960		41537.2
959		40635.2
958		40584.2
957		40770.8
956		42063.5
955		43650
954		44717.8
953		43092
952		42673.8
951		41450.3
950		40029.6
949		38822.2
948		39082.6
947		38575.6
946		39464.9
945		39136.7
944		40641.7
943		41141
942		41065.8
941		40952.4
940		41336.3
939		40818.2
938		38878.5
937		39344.5
936		40271.9
935		44115.4
934		45474.5
933		45556.6
932		41996.2
931		38947.3
930		37187.9
929		37091
928		37284.3
927		35601.3
926		35645.4
925		36235.1
924		37252.5
923		37142.5
922		35716.9
921		37001.1
920		37516.7
919		36906.8
918		37392.7
917		37273.7
916		37486.3
915		37372.8
914		36482
913		37010.4
912		36945.7
911		37400.3
910		36997.2
909		37490.1
908		36708.5
907		37599.6
906		37116.5
905		38219.9
904		36714
903		37252.4
902		38187.7
901		37474.9
900		38018.2
899		37561.7
898		37633.3
897		37298.8
896		38216.7
895		37512.7
894		37206.9
893		38040.7
892		37256.2
891		38092.6
890		37901.8
889		36941.1
888		37500.6
887		37875.5
886		37696.7
885		37850.7
884		37399.1
883		37944.3
882		38508.8
881		37164.4
880		37804.8
879		37665.5
878		37712.5
877		38499.6
876		39351
875		39129.2
874		38660.9
873		38516.6
872		38200.9
871		37605.1
870		38335.7
869		39364.4
868		38880.5
867		37960.1
866		38364.2
865		38766.6
864		40333.9
863		38792.2
862		38044.5
861		38662.3
860		39871.3
859		40479.8
858		38787.5
857		39601.8
856		39426.2
855		38946.4
854		38722
853		39576
852		39272.6
851		39460
850		38677
849		40194.8
848		40064.9
847		39173.3
846		39272.7
845		38986.9
844		38543.6
843		39387.4
842		39746.9
841		40070.4
840		39362.3
839		39575
838		39672.9
837		40014.8
836		39866
835		39248.5
834		39619.3
833		40839.2
832		40456.9
831		40324.6
830		40450.5
829		39595.8
828		39763.7
827		40511.7
826		40762.9
825		40293.7
824		40220.8
823		40130.8
822		40547
821		41155.7
820		41402.7
819		40477
818		41202.9
817		41422.7
816		40052.5
815		41063.9
814		40591.3
813		40718.5
812		40280.4
811		41050.5
810		39964.7
809		40658.5
808		41417.1
807		41679.2
806		40439.2
805		40601.9
804		40803.4
803		40019.6
802		40162.1
801		40931.3
800		42058.9
799		41399.5
798		41901.1
797		41466.5
796		40978.8
795		40782.3
794		41581.8
793		40902.5
792		40861.1
791		42591.4
790		42325.7
789		41446.8
788		41821.1
787		42048.4
786		42266.5
785		43387.5
784		41694.2
783		42091
782		41963.4
781		42208.5
780		41479.4
779		41990.2
778		42438.5
777		42627.2
776		42630.9
775		43695.7
774		43223.5
773		43595.9
772		41946.3
771		42067.9
770		42041.6
769		42629.3
768		42772.7
767		41839.4
766		42749.9
765		41587.4
764		42691.7
763		41950.3
762		42508.6
761		43072.9
760		43337.3
759		43321.5
758		42722.4
757		43225.6
756		42343
755		42281.6
754		42613.4
753		42986.5
752		42815.9
751		43230.6
750		43401.3
749		43654.2
748		43559.4
747		43101
746		43026.3
745		43815.4
744		43637.3
743		43326.3
742		43855.5
741		42838.2
740		42998.1
739		43255.9
738		42625.5
737		43574.1
736		43526.7
735		42633.7
734		42749.4
733		43937.3
732		42688.6
731		44080.9
730		43685.8
729		43721.2
728		44024.4
727		44851.6
726		44618.1
725		44819.1
724		44170.2
723		44381.9
722		44403
721		44922.5
720		43926.7
719		42985.4
718		43617.1
717		44460
716		44129.9
715		43897.6
714		43785.1
713		44212
712		43427.2
711		43406.5
710		42639.8
709		43837.7
708		42742.4
707		43497.9
706		43219.8
705		44156.3
704		44696.1
703		43565.6
702		44204.6
701		43367.5
700		43222.7
699		43679.1
698		44495
697		43384.5
696		44184.8
695		44077.6
694		43619.8
693		45112
692		44690.2
691		43006.6
690		44928.5
689		45026.1
688		43948.6
687		43479.9
686		43081.8
685		43778.6
684		43781.8
683		44718
682		44408.8
681		44769.6
680		43785.2
679		44015.1
678		43260.8
677		43749.6
676		44817.3
675		44951.8
674		45179.8
673		44191.9
672		45158.6
671		43986.6
670		44488.1
669		45197
668		45820.9
667		44046.4
666		45170
665		44814.6
664		44848.6
663		43947.1
662		44124.2
661		44199.5
660		44111.1
659		44703.8
658		44370.1
657		45131.7
656		44585.5
655		45211.8
654		44897.2
653		45401.5
652		45945.7
651		45878.1
650		45642.2
649		45692.6
648		44274.2
647		45560
646		45464.4
645		45388.4
644		44137.1
643		45557.3
642		44556.4
641		44532.2
640		45012.5
639		44724.5
638		44692.8
637		43235.8
636		44202.4
635		44686.6
634		44068.2
633		45084.9
632		44630.4
631		44823.1
630		44447.8
629		44977.1
628		43987
627		43509
626		44888.9
625		43332.1
624		44029.4
623		43985.7
622		43670.5
621		43280.5
620		44364.9
619		43761.6
618		44863.3
617		44657.6
616		44768.9
615		44881.7
614		44784.2
613		44643.9
612		44822.1
611		45623.7
610		44367.3
609		45301.6
608		44427.5
607		44936.8
606		44892.1
605		45009.3
604		45959.5
603		45656.1
602		46016.7
601		45731.7
600		45780.4
599		45767.3
598		44975.9
597		45937.9
596		45880.5
595		46064.6
594		45568.5
593		45923.7
592		46464
591		45914.7
590		46042.6
589		44996.5
588		46071.6
587		45306.8
586		46249.7
585		45200.8
584		46140.4
583		46781.9
582		47266.5
581		47262
580		46199.3
579		45635
578		46142.9
577		46430.2
576		46193.1
575		46444.4
574		47873.7
573		47887.3
572		48322.7
571		48804.8
570		48284.9
569		48646.4
568		47651.5
567		46130.7
566		45698.4
565		44521.3
564		44667.2
563		44421.5
562		45321.2
561		46359.4
560		47406.3
559		45698.4
558		46308.7
557		46984
556		46910.5
555		46934.3
554		47281.4
553		47026.9
552		47133.9
551		45459.7
550		45349.4
549		44334.7
548		44342.5
547		43658.1
546		42648.3
545		41383.4
544		40545.9
543		39040.7
542		38635.7
541		37526.5
540		37372.5
539		35985.6
538		35836.3
537		36076.1
536		36689.8
535		42689.7
534		64863.8
533		98947.3
532		118932
531		87111.4
530		49632
529		37159.6
528		34718.1
527		34553.9
526		33904.3
525		33895.7
524		34135.8
523		34033.5
522		34279.2
521		33486.3
520		32988.4
519		33478.9
518		33443.8
517		33440.8
516		34337.5
515		33502.2
514		34571.2
513		34770.2
512		33735.4
511		33386.2
510		34355.6
509		34091.3
508		34603.2
507		33145.3
506		33675.3
505		33947.4
504		33797.1
503		35033.1
502		33249.2
501		33223.3
500		33966.2
499		34508.2
498		33938.7
497		34987.1
496		35070.8
495		34668.6
494		33197.2
493		33991.7
492		34696.2
491		34962.8
490		34783.4
489		33742.7
488		35199.5
487		35061.9
486		34571.5
485		34714
484		34011.8
483		35077.5
482		34631.8
481		34884.1
480		34445.4
479		33998.6
478		34826.9
477		34943.8
476		35157.5
475		35421.1
474		34445.2
473		35050.4
472		35150.2
471		34650
470		35067.4
469		33875.5
468		34178.1
467		34601.4
466		35723.6
465		34805.2
464		35129.3
463		35920.2
462		36108.8
461		35562.6
460		34987
459		35075.4
458		35433.3
457		35509.9
456		35705.4
455		35862.1
454		35717.5
453		37105.3
452		36266.8
451		35665.9
450		35748.5
449		36193.2
448		36079.7
447		35669
446		36522.9
445		36222.5
444		36612.2
443		36449.4
442		35871
441		36585.5
440		36488.6
439		36482.2
438		35831.3
437		36648.6
436		36433
435		35738.4
434		35943.5
433		36202
432		37412.9
431		36372.6
430		36127.4
429		36777.5
428		36513.7
427		36383.7
426		36850.3
425		36397.4
424		37199
423		37222.8
422		36938.8
421		37396.3
420		37224.9
419		36905.4
418		37356.7
417		36266.5
416		37180.1
415		37463.1
414		37696.1
413		36818.6
412		36722.7
411		37055.5
410		36803.6
409		36379.4
408		36848.2
407		37671.3
406		37062.2
405		37149.8
404		37641.6
403		37219.4
402		38157.7
401		39564
400		39649.1
399		39973.5
398		37977.1
397		37953.1
396		37315
395		37140.5
394		37122
393		37480
392		37423.5
391		37073.1
390		37237.5
389		37327.5
388		37766
387		38794
386		38237.3
385		38130.3
384		38119
383		38441.6
382		38167
381		36939.8
380		37873.2
379		38269.7
378		37965.8
377		37849.5
376		37904.8
375		38993.1
374		39446.5
373		38225.6
372		38124.4
371		38252.3
370		38545.6
369		39570.8
368		39431.9
367		39147.8
366		39053.6
365		38519.4
364		38134.5
363		39364.1
362		39533.8
361		39253.1
360		40108.4
359		40570.8
358		40363.3
357		40214.4
356		38857.3
355		39851.3
354		39799.7
353		39692
352		40491.1
351		40361
350		39469.5
349		39768.2
348		40479.2
347		39976.9
346		39204.7
345		39823.3
344		40586.5
343		41732
342		40821.9
341		40772.6
340		39300.6
339		39272.7
338		41121.6
337		42315
336		43185.3
335		41259.5
334		40681.3
333		40070.5
332		40474.2
331		40966.1
330		40329
329		40132.6
328		40003.2
327		40247.2
326		39826
325		40674.1
324		39495.1
323		39664.3
322		38699.9
321		39331.2
320		39218.8
319		39868.7
318		39420.8
317		39087.1
316		39543.8
315		39106.1
314		39796.8
313		39840.6
312		40493.5
311		41421.8
310		41873.3
309		43268.3
308		43101.6
307		43444.6
306		44777.3
305		44868.2
304		44984.4
303		42150
302		39842.6
301		38375.4
300		34902.2
299		31364.6
298		27123.6
297		23971
296		20285.6
295		17226.1
294		13455.6
293		10648.3
292		8023.95
291		7210.85
290		11044.1
289		17340.4
288		19992.9
287		38001
286		125256
285		268111
284		214382
283		59230.3
282		10836.4
281		5870.03
280		4341.33
279		3971.68
278		3813.27
277		3440.74
276		3019.48
275		3214.91
274		3587.56
273		3257.32
272		3272.21
271		3362.23
270		3128.77
269		3188.62
268		3327.85
267		3539.24
266		3203.2
265		3311.8
264		3116.72
263		3469.42
262		3407.2
261		3234.98
260		3176.42
259		3137.13
258		3356.35
257		3202.53
256		3393.18
255		3164.66
254		3406.6
253		3277.43
252		3111.54
251		3143.01
250		3322.77
249		3419.5
248		3182.49
247		3535.02
246		3270.95
245		3448.89
244		3421.38
243		3239.5
242		3503.37
241		3562.62
240		3778.82
239		3649.95
238		3391.25
237		3434.03
236		3337.7
235		3270.64
234		3478.97
233		3606.8
232		3287.28
231		3282.61
230		3660.14
229		3896.17
228		3612.07
227		3862.19
226		3316.15
225		3447.92
224		3516.58
223		3584.87
222		3422.82
221		3516.3
220		3600.58
219		3423.35
218		3546.83
217		3665.17
216		3498.92
215		3539.42
214		3854.43
213		3493.97
212		3498.4
211		3427.68
210		3602.61
209		3499.48
208		3457.71
207		3187.92
206		3590.49
205		3350.18
204		3497.65
203		3155.45
202		3258.76
201		3601.26
200		3538.91
199		3647.02
198		3345.22
197		3264.66
196		3332.67
195		3146.42
194		3181.01
193		3663.67
192		4093.48
191		4473.98
190		4425.26
189		4009.63
188		3737.8
187		3810.64
186		3563.74
185		3712.39
184		3626.79
183		3846.79
182		3854.35
181		3650.82
180		3815.79
179		3734.59
178		3501.13
177		3840.26
176		3860.71
175		4029.95
174		3768.02
173		3547.89
172		3692.93
171		3836.87
170		3762.78
169		4101.47
168		4229.9
167		4388.85
166		4098.9
165		3924.96
164		3986.89
163		3814.16
162		4000.3
161		3703.45
160		3811.36
159		3470.4
158		3564.72
157		3695.51
156		4296.83
155		5692.84
154		9360.73
153		10949.1
152		8243.65
151		5489.03
150		4080.84
149		4051.2
148		3721.16
147		3827.63
146		3433.11
145		3596.25
144		3347.62
143		3538.7
142		3665.3
141		3434.78
140		3381.64
139		3401.39
138		3524.36
137		3793.21
136		3615.07
135		4153.55
134		4487.13
133		4288.92
132		4184.79
131		3752.79
130		3656.64
129		3671.6
128		3768.11
127		3624.7
126		4060.23
125		4129.46
124		4070
123		3911.08
122		3604.83
121		3375.17
120		3526.55
119		3319.6
118		3327.75
117		3210.22
116		3022.47
115		3457.57
114		3356.5
113		3299.62
112		3289.48
111		3320.56
110		3128.66
109		3318.06
108		2904.77
107		2963.07
106		3281.93
105		3293.67
104		4598.75
103		7786.48
102		11834.7
101		8099.47
100		4340.25
99		3208.34
98		3380.84
97		3160.38
96		3006.05
95		3253.44
94		3127.56
93		3084.73
92		3050.52
91		2989.11
90		2919.38
89		3233.16
88		3005.7
87		3049.27
86		3002.66
85		3105.51
84		3269.8
83		3225.53
82		3483.9
81		3355.93
80		3893.65
79		4311.74
78		4675.06
77		4727.87
76		4093.24
75		3682.54
74		3399.51
73		2963.87
72		2845.46
71		2736.77
70		2715.3
69		2587.91
68		2467.34
67		2324.88
66		2361.17
65		2097.87
64		2310.88
63		2497.25
62		2380.66
61		2445.61
60		2496.28
59		2648.6
58		2799.5
57		2621.63
56		2486.43
55		2507.55
54		2551.05
53		2654.59
52		2772.39
51		2542.22
50		2739.88
49		2680.81
48		2434.06
47		2749.98
46		2484.63
45		2666.44
44		2615.76
43		2624.24
42		2584.96
41		2630.09
40		2589.27
39		2559.69
38		2362.81
37		2504.98
36		2349.51
35		2333.51
34		2393.01
33		2527.1
32		2567.02
31		2470.93
30		2555.4
29		2953.84
28		3124.87
27		2933.36
26		3501.46
25		3613.13
24		3024.51
23		2134.2
22		1996.82
21		2263.6
20		3027.44
19		3494.82
18		3487.72
17		3772.67
16		3877.25
15		3391.63
14		3183.56
13		3112.26
12		2420.96
11		1737
10		1570.88
9		1779.55
8		1753.89
7		1953.47
6		2242.74
5		2285.89
4		1801.57
3		1065.13
2		601.084
1		215.956
0		45.6212
-1		16.6787
-2		37.1319
-3		1.40956
-4		14.8079
-5		5.20008
-6		7.40396
-7		2.60004
-8		2.56202
-9		24.4618
-10		16.9958

## Sheet: XRD
Angle	Intensity
10	2471.12
10.0263	2467.4
10.0525	2461.09
10.0788	2451.05
10.105	2435.57
10.1313	2424.52
10.1576	2440.42
10.1838	2464.93
10.2101	2463.81
10.2363	2426.69
10.2626	2431.82
10.2889	2464.05
10.3151	2493.83
10.3414	2485.5
10.3676	2478.17
10.3939	2485.17
10.4202	2483.98
10.4464	2483.36
10.4727	2476.53
10.499	2480.78
10.5252	2472.12
10.5515	2467.49
10.5777	2461.11
10.604	2462.39
10.6303	2472.9
10.6565	2462.02
10.6828	2438.12
10.709	2414.7
10.7353	2414.91
10.7615	2429.71
10.7878	2453.37
10.8141	2460.6
10.8403	2436.31
10.8666	2408.88
10.8928	2399.45
10.9191	2412.12
10.9454	2437.21
10.9716	2443.69
10.9979	2435.09
11.0242	2430.01
11.0504	2456.36
11.0767	2470.04
11.1029	2451.89
11.1292	2415.22
11.1555	2403.69
11.1817	2416.67
11.208	2417.16
11.2342	2409.44
11.2605	2413.65
11.2868	2425.74
11.313	2424.68
11.3393	2429.85
11.3655	2442.08
11.3918	2442.36
11.4181	2413.73
11.4443	2382.56
11.4706	2359.35
11.4969	2381.09
11.5231	2416.14
11.5494	2436.42
11.5756	2438.58
11.6019	2457.79
11.6281	2462.96
11.6544	2429.24
11.6807	2391.56
11.7069	2390.68
11.7332	2407.05
11.7594	2411.97
11.7857	2402.54
11.812	2404.83
11.8382	2416.98
11.8645	2440
11.8908	2446.2
11.917	2446.24
11.9433	2427.78
11.9695	2418.93
11.9958	2419.39
12.0221	2432.82
12.0483	2425.63
12.0746	2408.72
12.1008	2407.01
12.1271	2414.57
12.1534	2414.92
12.1796	2410.73
12.2059	2412.03
12.2321	2404.41
12.2584	2397.11
12.2847	2390.08
12.3109	2394.47
12.3372	2401.71
12.3635	2421.15
12.3897	2423.55
12.416	2419.25
12.4422	2395.05
12.4685	2378.48
12.4947	2370.3
12.521	2395.55
12.5473	2413.08
12.5735	2403.85
12.5998	2385.47
12.626	2390.84
12.6523	2420.91
12.6786	2429.93
12.7048	2425.86
12.7311	2403.44
12.7574	2392.59
12.7836	2394.11
12.8099	2420.92
12.8361	2442.79
12.8624	2428.02
12.8887	2392.75
12.9149	2387.52
12.9412	2416.36
12.9674	2434.64
12.9937	2416.56
13.02	2398.17
13.0462	2391.98
13.0725	2386.76
13.0987	2370.5
13.125	2370.31
13.1513	2389.74
13.1775	2489.38
13.2038	2528
13.23	2487.04
13.2563	2397.29
13.2826	2389.88
13.3088	2395.16
13.3351	2389.68
13.3613	2391.5
13.3876	2405.77
13.4139	2429.14
13.4401	2417.16
13.4664	2391.85
13.4926	2399.46
13.5189	2437.44
13.5452	2445.28
13.5714	2404.09
13.5977	2366.67
13.624	2362.72
13.6502	2384
13.6765	2394.21
13.7027	2398.35
13.729	2394.27
13.7553	2399.86
13.7815	2395.37
13.8078	2390.58
13.834	2388.52
13.8603	2386.67
13.8866	2382.17
13.9128	2389.7
13.9391	2410.76
13.9653	2416.4
13.9916	2403.28
14.0179	2403.25
14.0441	2415.94
14.0704	2418.47
14.0966	2390.8
14.1229	2365.54
14.1492	2366.05
14.1754	2376.85
14.2017	2378.41
14.2279	2374.29
14.2542	2385.16
14.2805	2395.94
14.3067	2396.31
14.333	2393.97
14.3592	2396.21
14.3855	2390.88
14.4118	2370.13
14.438	2355.38
14.4643	2367.18
14.4906	2386.2
14.5168	2395.18
14.5431	2382.33
14.5693	2370.84
14.5956	2377.08
14.6219	2403.65
14.6481	2414.33
14.6744	2392.24
14.7006	2370.53
14.7269	2379.99
14.7532	2401.57
14.7794	2398.7
14.8057	2374.54
14.8319	2365.74
14.8582	2372.78
14.8845	2385.55
14.9107	2381.28
14.937	2373.05
14.9632	2366.7
14.9895	2376.84
15.0158	2380.73
15.042	2366.43
15.0683	2358.95
15.0945	2371
15.1208	2384.26
15.1471	2379.75
15.1733	2379.52
15.1996	2391.16
15.2258	2402.35
15.2521	2397.37
15.2784	2366.2
15.3046	2348.48
15.3309	2362.4
15.3572	2398.84
15.3834	2398.65
15.4097	2374.31
15.4359	2359.88
15.4622	2377.27
15.4885	2396.4
15.5147	2399.61
15.541	2404.41
15.5672	2410.34
15.5935	2411.56
15.6198	2406.59
15.646	2399.51
15.6723	2385.31
15.6985	2367.32
15.7248	2361.47
15.7511	2371.93
15.7773	2398.06
15.8036	2428.93
15.8298	2438.79
15.8561	2431.37
15.8824	2414.09
15.9086	2406.14
15.9349	2407.54
15.9611	2419
15.9874	2429.65
16.0137	2431.17
16.0399	2420.84
16.0662	2410.35
16.0924	2402.59
16.1187	2382.73
16.145	2352.42
16.1712	2355.97
16.1975	2387.64
16.2237	2408.05
16.25	2412.22
16.2763	2415.46
16.3025	2423.5
16.3288	2409.25
16.355	2397.29
16.3813	2381.94
16.4076	2384.31
16.4338	2378.76
16.4601	2382.92
16.4864	2382.44
16.5126	2376.25
16.5389	2370.26
16.5651	2371.47
16.5914	2381.56
16.6177	2373.67
16.6439	2374.54
16.6702	2383.59
16.6964	2403.2
16.7227	2405.42
16.749	2393.36
16.7752	2382.36
16.8015	2380.77
16.8277	2392.32
16.854	2398.51
16.8803	2405.59
16.9065	2410.44
16.9328	2409.96
16.959	2396
16.9853	2389.95
17.0116	2387.41
17.0378	2383.87
17.0641	2369.87
17.0904	2359.87
17.1166	2344.94
17.1429	2357.26
17.1691	2399.13
17.1954	2426.57
17.2217	2402.98
17.2479	2361.03
17.2742	2359.79
17.3004	2389.17
17.3267	2415.28
17.3529	2423.1
17.3792	2413.93
17.4055	2402.64
17.4317	2389.44
17.458	2400.91
17.4843	2412.78
17.5105	2433.97
17.5368	2440.16
17.563	2442.62
17.5893	2421.23
17.6156	2409.22
17.6418	2402.47
17.6681	2405.67
17.6943	2397.02
17.7206	2395.47
17.7469	2399.99
17.7731	2410.24
17.7994	2404.8
17.8256	2386.84
17.8519	2370.25
17.8782	2376.1
17.9044	2395.94
17.9307	2409.03
17.9569	2414.26
17.9832	2411.76
18.0095	2410.8
18.0357	2413.58
18.062	2418.95
18.0882	2411.09
18.1145	2413.2
18.1408	2430.18
18.167	2434.12
18.1933	2410.88
18.2196	2393.98
18.2458	2387.85
18.2721	2396.39
18.2983	2412.25
18.3246	2424.61
18.3509	2413.37
18.3771	2399.49
18.4034	2408.51
18.4296	2426.57
18.4559	2432.73
18.4822	2414.67
18.5084	2399.99
18.5347	2386.56
18.5609	2385.2
18.5872	2377.2
18.6135	2370.27
18.6397	2369.79
18.666	2393.83
18.6922	2409.03
18.7185	2405.41
18.7448	2402.84
18.771	2403.93
18.7973	2402.43
18.8235	2399.25
18.8498	2407.36
18.8761	2408.29
18.9023	2395.1
18.9286	2378.02
18.9549	2384.56
18.9811	2405.64
19.0074	2415.99
19.0336	2410.42
19.0599	2404.56
19.0861	2400.62
19.1124	2405.8
19.1387	2407.69
19.1649	2396.78
19.1912	2382.54
19.2174	2383.36
19.2437	2393.57
19.27	2393.35
19.2962	2388.43
19.3225	2390.25
19.3488	2404.39
19.375	2402.87
19.4013	2381.73
19.4275	2362.92
19.4538	2359.72
19.4801	2386.09
19.5063	2426.28
19.5326	2447.28
19.5588	2426.83
19.5851	2413.95
19.6114	2415.84
19.6376	2417.28
19.6639	2408.86
19.6901	2410.88
19.7164	2408.91
19.7427	2417.98
19.7689	2424.78
19.7952	2425.78
19.8214	2400.88
19.8477	2391.74
19.874	2387.45
19.9002	2390.86
19.9265	2380.06
19.9528	2383.75
19.979	2387.65
20.0053	2397.74
20.0315	2395.9
20.0578	2394.03
20.0841	2384.57
20.1103	2388.02
20.1366	2401.38
20.1628	2413.37
20.1891	2404.01
20.2154	2384.11
20.2416	2366.35
20.2679	2373.11
20.2941	2389.03
20.3204	2392.83
20.3467	2365.73
20.3729	2354.47
20.3992	2358.59
20.4254	2378.91
20.4517	2389.37
20.478	2408.58
20.5042	2407.18
20.5305	2403.36
20.5567	2390.27
20.583	2394.74
20.6093	2384.1
20.6355	2370.97
20.6618	2357.98
20.688	2373.48
20.7143	2393.5
20.7406	2400.35
20.7668	2400.93
20.7931	2398.22
20.8194	2397.2
20.8456	2382.46
20.8719	2378.72
20.8981	2379.52
20.9244	2390.77
20.9506	2388.88
20.9769	2388.16
21.0032	2382.68
21.0294	2383.46
21.0557	2391.62
21.0819	2405.88
21.1082	2401.16
21.1345	2383.44
21.1607	2391.54
21.187	2402.39
21.2133	2390.16
21.2395	2366.14
21.2658	2374.35
21.292	2406.06
21.3183	2425.37
21.3446	2429.17
21.3708	2416.01
21.3971	2413.43
21.4233	2403.48
21.4496	2403.48
21.4759	2406.13
21.5021	2410.48
21.5284	2405.93
21.5546	2405.56
21.5809	2407.47
21.6072	2399.94
21.6334	2387.71
21.6597	2387.27
21.6859	2399.14
21.7122	2415.89
21.7385	2417.42
21.7647	2404.01
21.791	2400.72
21.8173	2398.87
21.8435	2391.11
21.8698	2376.18
21.896	2394.13
21.9223	2410.96
21.9486	2419.44
21.9748	2410.39
22.0011	2409.58
22.0273	2413.92
22.0536	2415.55
22.0799	2409.39
22.1061	2395.36
22.1324	2402.57
22.1586	2411.77
22.1849	2416.78
22.2112	2408.46
22.2374	2402.62
22.2637	2392.62
22.2899	2379.56
22.3162	2388.51
22.3425	2407.06
22.3687	2428.72
22.395	2438.95
22.4212	2448.01
22.4475	2439.48
22.4738	2422.74
22.5	2414.41
22.5263	2408.08
22.5525	2393.34
22.5788	2365.15
22.6051	2357.71
22.6313	2376.72
22.6576	2412.71
22.6838	2415.93
22.7101	2407.76
22.7364	2405.98
22.7626	2417.92
22.7889	2414.24
22.8151	2418.36
22.8414	2429.89
22.8677	2430.07
22.8939	2430.65
22.9202	2445.28
22.9464	2463.46
22.9727	2438.94
22.999	2403.22
23.0252	2375.12
23.0515	2372.04
23.0778	2386.55
23.104	2407.16
23.1303	2425.63
23.1565	2432.2
23.1828	2448.16
23.2091	2440.5
23.2353	2421.5
23.2616	2407.94
23.2878	2413.11
23.3141	2409.49
23.3404	2391.5
23.3666	2398.73
23.3929	2433.4
23.4191	2469.03
23.4454	2453
23.4717	2420.37
23.4979	2410.54
23.5242	2423.08
23.5505	2414.24
23.5767	2405.5
23.603	2409.83
23.6292	2418.49
23.6555	2411.68
23.6818	2413.63
23.708	2420.95
23.7343	2428.73
23.7605	2424.09
23.7868	2415.79
23.8131	2401.72
23.8393	2380.97
23.8656	2376.87
23.8918	2399.62
23.9181	2424.76
23.9444	2431.17
23.9706	2431.36
23.9969	2442.47
24.0231	2451.46
24.0494	2454.87
24.0757	2439.56
24.1019	2422.68
24.1282	2414.83
24.1544	2414.79
24.1807	2416.43
24.207	2418.24
24.2332	2438.45
24.2595	2452.85
24.2857	2444.02
24.312	2402.73
24.3383	2384.26
24.3645	2400.5
24.3908	2430.72
24.417	2435.6
24.4433	2419.1
24.4696	2396.05
24.4958	2398.75
24.5221	2415.7
24.5483	2440.11
24.5746	2442.08
24.6009	2432.53
24.6271	2407.05
24.6534	2405.02
24.6796	2428.34
24.7059	2448.21
24.7322	2445.59
24.7584	2427.76
24.7847	2429.36
24.8109	2424.88
24.8372	2422.75
24.8635	2407.03
24.8897	2415.98
24.916	2432.15
24.9423	2458.09
24.9685	2459.93
24.9948	2456.52
25.021	2451.28
25.0473	2470.89
25.0736	2487.17
25.0998	2482.03
25.1261	2451.1
25.1523	2420.45
25.1786	2400.86
25.2049	2401.57
25.2311	2418.85
25.2574	2433.97
25.2836	2438.78
25.3099	2453.42
25.3362	2466.87
25.3624	2474.98
25.3887	2457.82
25.415	2439.7
25.4412	2432.29
25.4675	2448.58
25.4937	2460.62
25.52	2463.46
25.5463	2470.91
25.5725	2480.48
25.5988	2485.6
25.625	2491.31
25.6513	2496.28
25.6776	2489.28
25.7038	2464.77
25.7301	2461.03
25.7563	2471.72
25.7826	2505.08
25.8088	2521.44
25.8351	2529.82
25.8614	2512.65
25.8876	2513.88
25.9139	2524.98
25.9402	2532.89
25.9664	2529.44
25.9927	2537.84
26.0189	2551.04
26.0452	2528.85
26.0715	2503.53
26.0977	2504.36
26.124	2519.76
26.1502	2501.09
26.1765	2489.39
26.2028	2504.09
26.229	2529.84
26.2553	2525.74
26.2815	2507.56
26.3078	2495.56
26.3341	2519.96
26.3603	2556.07
26.3866	2576.12
26.4128	2562.45
26.4391	2542.31
26.4654	2537.83
26.4916	2551.35
26.5179	2564.04
26.5441	2571.59
26.5704	2584.73
26.5967	2581.88
26.6229	2567.99
26.6492	2582.27
26.6755	2618.79
26.7017	2628.8
26.728	2601.12
26.7542	2595.23
26.7805	2606.01
26.8068	2616.01
26.833	2597.6
26.8593	2597.81
26.8855	2606.82
26.9118	2618.2
26.9381	2611.42
26.9643	2625.62
26.9906	2643.63
27.0168	2652.42
27.0431	2640.13
27.0694	2631.61
27.0956	2627.28
27.1219	2638.4
27.1481	2650.57
27.1744	2660
27.2007	2675.85
27.2269	2706.08
27.2532	2699.78
27.2795	2668.08
27.3057	2664.6
27.332	2702.64
27.3582	2698.87
27.3845	2656.23
27.4108	2642.16
27.437	2666.64
27.4633	2675.05
27.4895	2649.63
27.5158	2638.44
27.542	2643.53
27.5683	2665.66
27.5946	2685.39
27.6208	2688.95
27.6471	2644.84
27.6733	2596.86
27.6996	2575.69
27.7259	2593.06
27.7521	2612.7
27.7784	2626.21
27.8047	2613.05
27.8309	2592.53
27.8572	2585.87
27.8834	2582.95
27.9097	2567.82
27.936	2543.63
27.9622	2518.23
27.9885	2503.33
28.0147	2509.47
28.041	2520.42
28.0673	2496.59
28.0935	2479.06
28.1198	2494.4
28.146	2517.93
28.1723	2503.21
28.1986	2466.75
28.2248	2439.53
28.2511	2429.47
28.2773	2432.66
28.3036	2423.91
28.3299	2409.99
28.3561	2392.14
28.3824	2400.84
28.4087	2413.53
28.4349	2425.96
28.4612	2404.04
28.4874	2374.93
28.5137	2347.32
28.54	2353.09
28.5662	2366.94
28.5925	2372.44
28.6187	2350.12
28.645	2337.1
28.6713	2339.99
28.6975	2359.41
28.7238	2364.3
28.75	2360.96
28.7763	2349.02
28.8026	2349.8
28.8288	2344.46
28.8551	2323.21
28.8813	2298.34
28.9076	2292.93
28.9339	2287.43
28.9601	2276.99
28.9864	2288.38
29.0126	2324.87
29.0389	2341.49
29.0652	2333.72
29.0914	2325.1
29.1177	2321.04
29.144	2305.46
29.1702	2283.46
29.1965	2274.16
29.2227	2286.12
29.249	2303.89
29.2752	2304.28
29.3015	2295.95
29.3278	2295.87
29.354	2291.67
29.3803	2276.86
29.4065	2278.33
29.4328	2295.53
29.4591	2294.3
29.4853	2271.91
29.5116	2259.78
29.5378	2263.69
29.5641	2273.81
29.5904	2277.04
29.6166	2268.26
29.6429	2253.63
29.6692	2246.16
29.6954	2242.96
29.7217	2231.81
29.7479	2221.99
29.7742	2225.33
29.8005	2239.86
29.8267	2248.09
29.853	2246.41
29.8792	2241.56
29.9055	2232.38
29.9318	2215.55
29.958	2205.99
29.9843	2213.16
30.0105	2229.5
30.0368	2229.5
30.0631	2229.84
30.0893	2236.35
30.1156	2239.34
30.1419	2220.92
30.1681	2220.64
30.1944	2234.04
30.2206	2245.34
30.2469	2224.31
30.2732	2203.33
30.2994	2184.74
30.3257	2195.53
30.3519	2219.61
30.3782	2243.83
30.4045	2235.89
30.4307	2210.6
30.457	2191.73
30.4832	2195.14
30.5095	2209.53
30.5358	2215.75
30.562	2211.22
30.5883	2208.08
30.6145	2217.98
30.6408	2225.59
30.6671	2222.48
30.6933	2210.58
30.7196	2199.26
30.7458	2188.66
30.7721	2184.86
30.7984	2185.56
30.8246	2184.84
30.8509	2184.8
30.8771	2183.15
30.9034	2187.43
30.9297	2177.88
30.9559	2167.66
30.9822	2163.11
31.0084	2194.77
31.0347	2212.93
31.061	2206.34
31.0872	2177.73
31.1135	2168.37
31.1397	2166.36
31.166	2176.87
31.1923	2182.55
31.2185	2187.25
31.2448	2182.45
31.271	2173.94
31.2973	2165.63
31.3236	2172.08
31.3498	2180.61
31.3761	2178.88
31.4023	2170.29
31.4286	2163.14
31.4549	2164.21
31.4811	2176.65
31.5074	2188.26
31.5337	2172.56
31.5599	2147.4
31.5862	2139.62
31.6124	2153.41
31.6387	2169.77
31.665	2172.51
31.6912	2170.27
31.7175	2165.54
31.7437	2173.29
31.77	2174.39
31.7963	2170.54
31.8225	2143.63
31.8488	2124.7
31.8751	2127.17
31.9013	2160.42
31.9276	2176.62
31.9538	2174.22
31.9801	2154.5
32.0063	2139.63
32.0326	2128.68
32.0589	2125.4
32.0851	2128.41
32.1114	2139.95
32.1377	2153.5
32.1639	2159.64
32.1902	2157.62
32.2164	2150.17
32.2427	2146.56
32.2689	2147.55
32.2952	2153.41
32.3215	2141
32.3477	2136.87
32.374	2145.24
32.4003	2157.83
32.4265	2140.51
32.4528	2119.32
32.479	2120.37
32.5053	2131.25
32.5316	2135.16
32.5578	2135.42
32.5841	2144.06
32.6103	2144.17
32.6366	2137.45
32.6629	2136.73
32.6891	2151.02
32.7154	2150.39
32.7416	2135.04
32.7679	2130.94
32.7942	2149
32.8204	2160.75
32.8467	2152.24
32.873	2143.07
32.8992	2135.81
32.9255	2135.09
32.9517	2125.81
32.978	2111.35
33.0042	2093.99
33.0305	2103.65
33.0568	2126.66
33.083	2143.33
33.1093	2130.52
33.1356	2116.67
33.1618	2105.28
33.1881	2106.27
33.2143	2109.66
33.2406	2119.98
33.2669	2110.58
33.2931	2097.02
33.3194	2089.03
33.3456	2115.68
33.3719	2127.36
33.3982	2137.29
33.4244	2124.77
33.4507	2129.36
33.4769	2123.9
33.5032	2128.2
33.5295	2114.1
33.5557	2094.96
33.582	2089.44
33.6082	2089.38
33.6345	2086.57
33.6608	2079.47
33.687	2082.57
33.7133	2075.51
33.7396	2074.41
33.7658	2082.74
33.7921	2099.55
33.8183	2111.35
33.8446	2116.76
33.8708	2106.96
33.8971	2103.43
33.9234	2108.21
33.9496	2111.19
33.9759	2093.38
34.0022	2079.48
34.0284	2076.26
34.0547	2085.02
34.0809	2087.47
34.1072	2091.57
34.1335	2095.96
34.1597	2107.12
34.186	2115.42
34.2122	2099.48
34.2385	2074.71
34.2648	2071.46
34.291	2102.82
34.3173	2114.45
34.3435	2094.14
34.3698	2076.82
34.3961	2081.14
34.4223	2086.12
34.4486	2069.53
34.4748	2077.8
34.5011	2091.09
34.5274	2089.86
34.5536	2063.59
34.5799	2062.37
34.6061	2079.49
34.6324	2091.42
34.6587	2086.33
34.6849	2079.23
34.7112	2087.77
34.7375	2101.94
34.7637	2108.24
34.79	2103.37
34.8162	2090.99
34.8425	2082.06
34.8687	2064.2
34.895	2048.97
34.9213	2032.43
34.9475	2035.06
34.9738	2039.95
35.0001	2064.85
35.0263	2085.34
35.0526	2087.87
35.0788	2068.16
35.1051	2062.84
35.1313	2069.95
35.1576	2070.18
35.1839	2070.18
35.2101	2077.31
35.2364	2090.29
35.2627	2090.38
35.2889	2092.23
35.3152	2086.12
35.3414	2064.73
35.3677	2028.95
35.394	2020.42
35.4202	2044.83
35.4465	2074.69
35.4727	2082.79
35.499	2076.47
35.5253	2066.95
35.5515	2065.22
35.5778	2067.38
35.6041	2069.99
35.6303	2065.61
35.6566	2059.91
35.6828	2052.19
35.7091	2042.18
35.7353	2035.76
35.7616	2036.43
35.7879	2054.03
35.8141	2049.7
35.8404	2041.33
35.8666	2039.1
35.8929	2067.14
35.9192	2064.73
35.9454	2051.85
35.9717	2033.67
35.998	2035.56
36.0242	2026.89
36.0505	2023.34
36.0767	2018.79
36.103	2022.41
36.1293	2027.14
36.1555	2035.47
36.1818	2042.79
36.208	2034.33
36.2343	2024.9
36.2606	2016.17
36.2868	2026.39
36.3131	2039.64
36.3393	2053.98
36.3656	2039.58
36.3919	2022.75
36.4181	2027.47
36.4444	2047.12
36.4706	2055.04
36.4969	2047.18
36.5232	2043.24
36.5494	2040.5
36.5757	2053.11
36.602	2054.79
36.6282	2051.83
36.6545	2037.94
36.6807	2039.86
36.707	2042.33
36.7332	2052.97
36.7595	2056.09
36.7858	2051.8
36.812	2043.28
36.8383	2032.94
36.8646	2026.15
36.8908	2021.4
36.9171	2032.55
36.9433	2039.32
36.9696	2036.25
36.9959	2024.63
37.0221	2018.13
37.0484	2012.89
37.0746	2007.5
37.1009	2008.78
37.1272	2008.5
37.1534	2002.45
37.1797	1997.19
37.2059	2002.93
37.2322	2012.76
37.2585	2021.39
37.2847	2020.84
37.311	2013.95
37.3372	2015.09
37.3635	2023.19
37.3898	2022.79
37.416	2009.44
37.4423	2016.47
37.4686	2035.05
37.4948	2046.43
37.5211	2014.89
37.5473	1989.35
37.5736	1993.69
37.5999	2012.49
37.6261	1997.22
37.6524	1973.24
37.6786	1979.27
37.7049	1998.09
37.7311	2005.5
37.7574	2005.57
37.7837	2016.89
37.8099	2030.39
37.8362	2027.12
37.8625	2016.15
37.8887	2004.08
37.915	2004.67
37.9412	1999.97
37.9675	1991.32
37.9938	1981.27
38.02	1991.19
38.0463	2005.89
38.0725	2017.13
38.0988	2026.96
38.1251	2034.54
38.1513	2021.52
38.1776	1989.96
38.2038	1973.19
38.2301	1961.67
38.2564	1952.59
38.2826	1949.76
38.3089	1976.34
38.3351	2004.39
38.3614	2008.92
38.3877	1999.87
38.4139	2003.84
38.4402	2025.77
38.4665	2021.12
38.4927	1992.06
38.519	1978.94
38.5452	2005.14
38.5715	2026.32
38.5977	2023.07
38.624	2015.43
38.6503	2007.35
38.6765	1982.93
38.7028	1966.6
38.7291	1975.47
38.7553	1993.19
38.7816	2008.63
38.8078	2016.3
38.8341	2007.55
38.8603	1972.04
38.8866	1948.69
38.9129	1949.16
38.9391	1979.57
38.9654	2001.83
38.9917	1992.24
39.0179	1961.8
39.0442	1958.17
39.0704	1990.92
39.0967	2023.57
39.123	2038.88
39.1492	2028.02
39.1755	2006.39
39.2017	1981.91
39.228	1990.51
39.2543	2003.38
39.2805	2008.65
39.3068	1997.4
39.3331	2015.26
39.3593	2027.42
39.3856	2019.81
39.4118	1995.4
39.4381	1992.41
39.4644	1999.07
39.4906	2009.63
39.5169	2018.7
39.5431	2005.96
39.5694	1984.53
39.5956	1981.82
39.6219	1993.58
39.6482	1990.11
39.6744	1981.9
39.7007	2000.41
39.727	2021.49
39.7532	2022.11
39.7795	1996.34
39.8057	1987.62
39.832	1989.84
39.8583	1998.16
39.8845	1996.75
39.9108	2006.14
39.937	2017.79
39.9633	2035.67
39.9896	2027.86
40.0158	2006.59
40.0421	1992.44
40.0683	2014.54
40.0946	2028.09
40.1209	2025.89
40.1471	2011.33
40.1734	2002.58
40.1996	1985.67
40.2259	1971.21
40.2522	1970.12
40.2784	1987.88
40.3047	2007.46
40.331	2017.42
40.3572	2005.64
40.3835	1981.79
40.4097	1965.78
40.436	1974.68
40.4622	1991.69
40.4885	1990.57
40.5148	1979.42
40.541	1963.3
40.5673	1958.2
40.5936	1966.48
40.6198	1990.77
40.6461	2002.75
40.6723	1999.56
40.6986	1993.76
40.7249	1991.45
40.7511	1996.95
40.7774	2016.08
40.8036	2022.18
40.8299	2005.33
40.8562	1983.67
40.8824	1985.97
40.9087	1987.88
40.9349	1984.26
40.9612	1981.53
40.9875	1983.98
41.0137	1984.49
41.04	1979.6
41.0662	1980.11
41.0925	1977.24
41.1188	1973.05
41.145	1979.62
41.1713	2000.27
41.1975	2010.18
41.2238	1995.31
41.2501	1982.16
41.2763	1980.18
41.3026	1978.69
41.3289	1976.97
41.3551	1987.32
41.3814	1998.29
41.4076	1991.81
41.4339	1982.03
41.4601	1976.53
41.4864	1985.6
41.5127	1983.15
41.5389	1986.19
41.5652	1972.56
41.5915	1978.13
41.6177	1976.5
41.644	1983.68
41.6702	1974.17
41.6965	1980.16
41.7228	1986.45
41.749	1987.3
41.7753	1986.21
41.8015	1989.86
41.8278	1985.97
41.8541	1976.96
41.8803	1989.89
41.9066	2013.94
41.9328	2006.71
41.9591	1977.6
41.9854	1955.32
42.0116	1959.6
42.0379	1968.87
42.0641	1992.72
42.0904	2013.52
42.1167	2019.7
42.1429	1998.04
42.1692	1983.69
42.1955	1977.95
42.2217	1978.54
42.248	1973.22
42.2742	1967.31
42.3005	1958.78
42.3267	1959.6
42.353	1968.87
42.3793	1992.72
42.4055	2013.52
42.4318	2019.7
42.4581	1999.42
42.4843	1978.78
42.5106	1969.12
42.5368	1965.28
42.5631	1959.28
42.5894	1959.6
42.6156	1968.87
42.6419	1992.72
42.6681	2013.52
42.6944	2019.7
42.7207	1996.51
42.7469	1987.69
42.7732	1993.45
42.7994	1998.88
42.8257	2002.32
42.852	2014.09
42.8782	2018.97
42.9045	1998.04
42.9307	1983.69
42.957	1977.95
42.9833	1978.54
43.0095	1973.22
43.0358	1967.31
43.062	1958.78
43.0883	1959.6
43.1146	1968.87
43.1408	1992.72
43.1671	2013.52
43.1934	2019.7
43.2196	1999.42
43.2459	1978.78
43.2721	1965.51
43.2984	1976.55
43.3246	1991.53
43.3509	1995.26
43.3772	1985.57
43.4034	1983.07
43.4297	1982.22
43.456	1973.94
43.4822	1962.43
43.5085	1966.72
43.5347	1983.21
43.561	2001.31
43.5873	2007.8
43.6135	2008.24
43.6398	1993.29
43.666	1995.46
43.6923	2010.31
43.7186	2019.96
43.7448	1998.04
43.7711	1983.69
43.7973	1977.95
43.8236	1978.54
43.8499	1973.22
43.8761	1967.31
43.9024	1958.78
43.9286	1959.6
43.9549	1968.87
43.9812	1992.72
44.0074	2013.52
44.0337	2019.7
44.06	1999.42
44.0862	1978.78
44.1125	1965.74
44.1387	1976.36
44.165	1987.41
44.1912	1992.19
44.2175	1974.69
44.2438	1972.36
44.27	1980.73
44.2963	2006.77
44.3225	2007.93
44.3488	1993.8
44.3751	1974.98
44.4013	1990.5
44.4276	2004.74
44.4539	2000.72
44.4801	1977.77
44.5064	1978.43
44.5326	1983.02
44.5589	1977.45
44.5852	1959
44.6114	1953.21
44.6377	1957.79
44.6639	1965.21
44.6902	1973.05
44.7165	1973.15
44.7427	1965.2
44.769	1952.02
44.7952	1952.24
44.8215	1957.92
44.8478	1964.03
44.874	1968.96
44.9003	1979.01
44.9265	1976.21
44.9528	1964.67
44.9791	1952.48
45.0053	1963.8
45.0316	1972.75
45.0579	1977.16
45.0841	1964.78
45.1104	1970.27
45.1366	1978.73
45.1629	1986.95
45.1891	1978.36
45.2154	1975.93
45.2417	1972.05
45.2679	1972.35
45.2942	1978.56
45.3205	1984.3
45.3467	1974.2
45.373	1957.78
45.3992	1962.03
45.4255	1970.85
45.4518	1959.2
45.478	1933.97
45.5043	1930.42
45.5305	1949.97
45.5568	1964.9
45.5831	1963.75
45.6093	1960.56
45.6356	1955.6
45.6618	1959.24
45.6881	1959.7
45.7144	1961.24
45.7406	1957.66
45.7669	1970.24
45.7931	1983
45.8194	1986.27
45.8457	1973.81
45.8719	1961.46
45.8982	1947.63
45.9245	1944.26
45.9507	1945.39
45.977	1957.96
46.0032	1957.45
46.0295	1955.47
46.0558	1945.7
46.082	1944.75
46.1083	1946.78
46.1345	1952.83
46.1608	1955.46
46.187	1958.79
46.2133	1965.36
46.2396	1963.72
46.2658	1956.31
46.2921	1953.21
46.3184	1957.14
46.3446	1952.89
46.3709	1953.85
46.3971	1955.56
46.4234	1953.55
46.4497	1932.86
46.4759	1929.81
46.5022	1934.44
46.5284	1942.36
46.5547	1932.22
46.581	1925.83
46.6072	1932.41
46.6335	1958.55
46.6597	1967.04
46.686	1947.82
46.7123	1924.11
46.7385	1913.7
46.7648	1911.4
46.791	1922.54
46.8173	1951.4
46.8436	1961.91
46.8698	1949.07
46.8961	1929.74
46.9224	1928.45
46.9486	1931.04
46.9749	1939.36
47.0011	1939.48
47.0274	1939.84
47.0536	1941.08
47.0799	1944.31
47.1062	1936.68
47.1324	1932.69
47.1587	1937.97
47.185	1946.04
47.2112	1943.04
47.2375	1930.77
47.2637	1917.06
47.29	1912.89
47.3163	1918.11
47.3425	1924.15
47.3688	1921.75
47.395	1913.85
47.4213	1913.67
47.4476	1929.18
47.4738	1940.32
47.5001	1935.89
47.5263	1919.51
47.5526	1907.78
47.5789	1907.59
47.6051	1916.36
47.6314	1922.27
47.6576	1920.93
47.6839	1921.12
47.7102	1922.72
47.7364	1923.83
47.7627	1928.48
47.7889	1926.05
47.8152	1920.47
47.8415	1920.68
47.8677	1930.11
47.894	1920.14
47.9203	1910.3
47.9465	1918.24
47.9728	1935.65
47.999	1929.65
48.0253	1926.2
48.0515	1930.95
48.0778	1930.79
48.1041	1910.29
48.1303	1897.17
48.1566	1899.13
48.1829	1909.1
48.2091	1923.81
48.2354	1929.75
48.2616	1922.87
48.2879	1909.56
48.3142	1914.49
48.3404	1923.02
48.3667	1922.02
48.3929	1914.4
48.4192	1916.6
48.4455	1926.65
48.4717	1920.65
48.498	1910.53
48.5242	1912.11
48.5505	1924.35
48.5768	1922.86
48.603	1916.43
48.6293	1911.88
48.6555	1906.8
48.6818	1899.47
48.7081	1896.72
48.7343	1896.14
48.7606	1897.11
48.7869	1889.42
48.8131	1890.21
48.8394	1897.22
48.8656	1908.2
48.8919	1901.44
48.9181	1899.25
48.9444	1904.77
48.9707	1919.89
48.9969	1929.48
49.0232	1932.28
49.0495	1927.47
49.0757	1914.72
49.102	1899.16
49.1282	1890.01
49.1545	1902.08
49.1808	1915.49
49.207	1910.04
49.2333	1888.28
49.2595	1887
49.2858	1903.45
49.3121	1911.49
49.3383	1905.73
49.3646	1907.92
49.3908	1910.62
49.4171	1908.67
49.4434	1906.74
49.4696	1916.81
49.4959	1915.35
49.5221	1911.38
49.5484	1906.61
49.5747	1913.71
49.6009	1910.79
49.6272	1904.56
49.6534	1896.59
49.6797	1903.51
49.706	1906.51
49.7322	1904.87
49.7585	1901.2
49.7848	1906.25
49.811	1906.8
49.8373	1903.45
49.8635	1902.91
49.8898	1894.21
49.916	1885.47
49.9423	1885.24
49.9686	1891.59
49.9948	1886.86
50.0211	1881
50.0474	1895.12
50.0736	1913.55
50.0999	1919.46
50.1261	1895.21
50.1524	1873.32
50.1787	1865.27
50.2049	1880.07
50.2312	1896.75
50.2574	1904.85
50.2837	1898.15
50.31	1892.42
50.3362	1896.83
50.3625	1903.34
50.3887	1901.9
50.415	1890.5
50.4413	1875.99
50.4675	1867.98
50.4938	1870.82
50.52	1880.52
50.5463	1894.55
50.5726	1903.87
50.5988	1905.71
50.6251	1900.68
50.6514	1896.84
50.6776	1896.08
50.7039	1891.73
50.7301	1883.71
50.7564	1877.8
50.7826	1880.03
50.8089	1878.76
50.8352	1883.74
50.8614	1900.36
50.8877	1915.59
50.914	1913.89
50.9402	1906.56
50.9665	1896.14
50.9927	1880.14
51.019	1867.06
51.0453	1869.63
51.0715	1879.8
51.0978	1893.07
51.124	1900.32
51.1503	1899.91
51.1766	1894.2
51.2028	1886.71
51.2291	1873.58
51.2553	1864.24
51.2816	1872.03
51.3079	1886.93
51.3341	1895.63
51.3604	1894.1
51.3867	1890.13
51.4129	1886.21
51.4392	1886.44
51.4654	1887.98
51.4917	1883.47
51.5179	1881.55
51.5442	1889.19
51.5705	1901.88
51.5967	1901.69
51.623	1898.22
51.6493	1891.06
51.6755	1880.79
51.7018	1873.78
51.728	1874.07
51.7543	1874.67
51.7805	1873.74
51.8068	1879.08
51.8331	1876.01
51.8593	1870.58
51.8856	1869.83
51.9119	1879.91
51.9381	1887.75
51.9644	1886.31
51.9906	1876.07
52.0169	1866.83
52.0432	1872.97
52.0694	1876.08
52.0957	1873.41
52.1219	1873.51
52.1482	1888.61
52.1745	1890.95
52.2007	1869.44
52.227	1850.58
52.2532	1857.88
52.2795	1872.21
52.3058	1866.17
52.332	1862.99
52.3583	1876.61
52.3845	1890.25
52.4108	1881.71
52.4371	1870.98
52.4633	1864.16
52.4896	1865.41
52.5159	1871.61
52.5421	1876.4
52.5684	1866.99
52.5946	1856.87
52.6209	1856.05
52.6472	1861.4
52.6734	1870.8
52.6997	1882.6
52.7259	1890.14
52.7522	1882.05
52.7784	1866.94
52.8047	1862.19
52.831	1872.77
52.8572	1876.44
52.8835	1862.55
52.9098	1853.83
52.936	1866.57
52.9623	1888.41
52.9885	1887.77
53.0148	1859.24
53.0411	1833.72
53.0673	1840.54
53.0936	1864.01
53.1198	1872.7
53.1461	1870.32
53.1724	1864.29
53.1986	1855.61
53.2249	1848.15
53.2511	1847.44
53.2774	1843.36
53.3037	1841.94
53.3299	1856.12
53.3562	1874.34
53.3824	1864.97
53.4087	1842.96
53.435	1834.52
53.4612	1852.39
53.4875	1859.51
53.5138	1852.15
53.54	1844.55
53.5663	1854.53
53.5925	1860.44
53.6188	1862.88
53.645	1867.34
53.6713	1872.48
53.6976	1866.78
53.7238	1862.91
53.7501	1864.03
53.7764	1861.21
53.8026	1856.14
53.8289	1852.39
53.8551	1847.1
53.8814	1840.13
53.9077	1847.53
53.9339	1862.6
53.9602	1858.41
53.9864	1845.41
54.0127	1842.67
54.039	1854.17
54.0652	1851.81
54.0915	1849.34
54.1177	1841.69
54.144	1835.46
54.1703	1836.75
54.1965	1853.77
54.2228	1860.63
54.249	1849.78
54.2753	1848.45
54.3016	1866.12
54.3278	1879.72
54.3541	1862.46
54.3803	1839.11
54.4066	1841.41
54.4329	1864.26
54.4591	1875.52
54.4854	1870.26
54.5117	1867.82
54.5379	1866.83
54.5642	1859.84
54.5904	1849.21
54.6167	1847.78
54.643	1852.92
54.6692	1855.36
54.6955	1853.44
54.7217	1839.79
54.748	1832.62
54.7743	1835.16
54.8005	1849.76
54.8268	1854.22
54.853	1852.42
54.8793	1844.55
54.9056	1836.44
54.9318	1836.07
54.9581	1838.96
54.9843	1840.54
55.0106	1836.88
55.0369	1838.63
55.0631	1835.22
55.0894	1833.42
55.1157	1842.45
55.1419	1862.41
55.1682	1859.82
55.1944	1840.56
55.2207	1824.82
55.2469	1828.99
55.2732	1836.38
55.2995	1841.65
55.3257	1842.8
55.352	1844.41
55.3783	1840.69
55.4045	1832.44
55.4308	1822.47
55.457	1822.42
55.4833	1826.98
55.5095	1836.36
55.5358	1846.47
55.5621	1853.64
55.5883	1850.56
55.6146	1842.39
55.6409	1840.38
55.6671	1841.48
55.6934	1845.46
55.7196	1844.15
55.7459	1842.15
55.7722	1841.93
55.7984	1847.87
55.8247	1845.84
55.8509	1840.61
55.8772	1841.91
55.9035	1845.61
55.9297	1841.64
55.956	1829.19
55.9822	1817.69
56.0085	1808.25
56.0348	1811.15
56.061	1822.68
56.0873	1837.23
56.1135	1845.19
56.1398	1845.99
56.1661	1842.59
56.1923	1840.83
56.2186	1842.12
56.2448	1840.6
56.2711	1832.19
56.2974	1823.62
56.3236	1814.61
56.3499	1816.88
56.3762	1829.36
56.4024	1847.7
56.4287	1840.16
56.4549	1818.85
56.4812	1804.78
56.5074	1821.92
56.5337	1836.47
56.56	1838.32
56.5862	1834.29
56.6125	1845
56.6388	1845.82
56.665	1832.74
56.6913	1825.18
56.7175	1833
56.7438	1833.21
56.7701	1824.42
56.7963	1819.08
56.8226	1823.02
56.8488	1822.55
56.8751	1822.24
56.9014	1818.24
56.9276	1823.16
56.9539	1826.85
56.9801	1826.63
57.0064	1811.7
57.0327	1808.24
57.0589	1818.22
57.0852	1832.49
57.1114	1833.21
57.1377	1823.71
57.164	1821.53
57.1902	1829.45
57.2165	1839.12
57.2428	1831.27
57.269	1826.56
57.2953	1829.69
57.3215	1842.72
57.3478	1848.49
57.374	1855.23
57.4003	1850.37
57.4266	1842.21
57.4528	1828.92
57.4791	1819
57.5054	1811.83
57.5316	1806.12
57.5579	1812.48
57.5841	1824.98
57.6104	1838.83
57.6367	1833.57
57.6629	1829.97
57.6892	1827.41
57.7154	1824.02
57.7417	1829.03
57.768	1838.11
57.7942	1834.51
57.8205	1812.39
57.8467	1802.4
57.873	1804.05
57.8993	1817.1
57.9255	1831.45
57.9518	1824.54
57.9781	1803.4
58.0043	1798.43
58.0306	1820.36
58.0568	1828.49
58.0831	1814.06
58.1093	1803.68
58.1356	1815.76
58.1619	1835.43
58.1881	1829.67
58.2144	1814.29
58.2407	1806.46
58.2669	1813.57
58.2932	1812.46
58.3194	1810.87
58.3457	1816.29
58.372	1824.25
58.3982	1819.16
58.4245	1811.61
58.4507	1809.17
58.477	1813.55
58.5033	1812.34
58.5295	1812
58.5558	1807.48
58.582	1805.88
58.6083	1809.96
58.6346	1819.4
58.6608	1817.88
58.6871	1808.62
58.7133	1809.67
58.7396	1826.08
58.7659	1834.61
58.7921	1826.67
58.8184	1810.29
58.8447	1798.13
58.8709	1795.85
58.8972	1801.19
58.9234	1801.59
58.9497	1801.56
58.9759	1807.52
59.0022	1816.82
59.0285	1809.11
59.0547	1799.89
59.081	1792.36
59.1073	1793.14
59.1335	1791.02
59.1598	1795.26
59.186	1802
59.2123	1807.66
59.2385	1808.39
59.2648	1812.13
59.2911	1819
59.3173	1814.29
59.3436	1801.42
59.3699	1799.76
59.3961	1809.11
59.4224	1804.55
59.4486	1793.57
59.4749	1802.14
59.5012	1817.98
59.5274	1821.44
59.5537	1810.95
59.5799	1802.41
59.6062	1791.54
59.6325	1794.24
59.6587	1807.14
59.685	1813.74
59.7112	1808.19
59.7375	1803.94
59.7638	1812.61
59.79	1817.45
59.8163	1817.17
59.8426	1812.79
59.8688	1815.74
59.8951	1819.69
59.9213	1824.1
59.9476	1823.81
59.9738	1814.79
60.0001	1800.04
60.0264	1789.5
60.0526	1785.69
60.0789	1790.04
60.1052	1806.92
60.1314	1821.39
60.1577	1819.04
60.1839	1802.16
60.2102	1797.22
60.2364	1801.63
60.2627	1809.43
60.289	1806.46
60.3152	1804.64
60.3415	1805.16
60.3678	1806.41
60.394	1804.06
60.4203	1804.54
60.4465	1807.9
60.4728	1801.24
60.4991	1800.39
60.5253	1806.77
60.5516	1820.54
60.5778	1818.08
60.6041	1813.02
60.6304	1799.76
60.6566	1790.35
60.6829	1789.93
60.7091	1803.22
60.7354	1809.81
60.7617	1802.52
60.7879	1792.6
60.8142	1793.22
60.8404	1796
60.8667	1804.03
60.893	1804.39
60.9192	1803.64
60.9455	1795.44
60.9718	1794.03
60.998	1791.23
61.0243	1794.2
61.0505	1796.92
61.0768	1795.26
61.1031	1788.58
61.1293	1788.95
61.1556	1789.23
61.1818	1792.22
61.2081	1795.8
61.2344	1804.88
61.2606	1800.31
61.2869	1791.32
61.3131	1786.13
61.3394	1786.94
61.3657	1783.88
61.3919	1781.95
61.4182	1792.41
61.4444	1804.03
61.4707	1803.2
61.497	1796.25
61.5232	1792.1
61.5495	1793.9
61.5757	1790.47
61.602	1788.22
61.6283	1788.29
61.6545	1796.93
61.6808	1799.52
61.7071	1791.4
61.7333	1781.42
61.7596	1778.61
61.7858	1777.03
61.8121	1772.98
61.8383	1782.65
61.8646	1800.41
61.8909	1808.12
61.9171	1791.34
61.9434	1777.31
61.9697	1773.12
61.9959	1781.23
62.0222	1785.19
62.0484	1790.1
62.0747	1797.96
62.101	1805.26
62.1272	1797.59
62.1535	1784.02
62.1797	1784.2
62.206	1799.54
62.2323	1804.1
62.2585	1800.64
62.2848	1784.2
62.311	1769.99
62.3373	1759.81
62.3636	1764.65
62.3898	1771.55
62.4161	1772.98
62.4423	1773.78
62.4686	1777.6
[truncated: 1,048 more rows]

## Sheet: EDX
Energy KeV	Intensity
0.02431	0
0.0343	0
0.04429	0
0.05429	0
0.06428	0
0.07427	0
0.08426	0
0.09426	0
0.10425	0
0.11424	0
0.12424	59.1667
0.13423	85
0.14422	105
0.15422	100
0.16421	115.833
0.1742	103.333
0.18419	123.333
0.19419	169.167
0.20418	186.667
0.21417	220
0.22417	280
0.23416	377.5
0.24415	495
0.25415	585.833
0.26414	792.5
0.27413	852.5
0.28412	827.5
0.29412	848.333
0.30411	647.5
0.3141	484.167
0.3241	365.833
0.33409	244.167
0.34408	167.5
0.35408	105.833
0.36407	66.6667
0.37406	48.3333
0.38405	35
0.39405	31.6667
0.40404	45.8333
0.41403	40
0.42403	36.6667
0.43402	49.1667
0.44401	38.3333
0.45401	53.3333
0.464	47.5
0.47399	49.1667
0.48399	80.8333
0.49398	88.3333
0.50397	120
0.51396	149.167
0.52396	156.667
0.53395	161.667
0.54394	160.833
0.55394	142.5
0.56393	119.167
0.57392	107.5
0.58392	65
0.59391	45.8333
0.6039	25
0.61389	30
0.62389	15.8333
0.63388	20
0.64387	25.8333
0.65387	13.3333
0.66386	18.3333
0.67385	19.1667
0.68385	15
0.69384	20
0.70383	19.1667
0.71383	15.8333
0.72382	15.8333
0.73381	14.1667
0.7438	20
0.7538	18.3333
0.76379	19.1667
0.77378	15
0.78378	17.5
0.79377	20
0.80376	25.8333
0.81376	19.1667
0.82375	28.3333
0.83374	20.8333
0.84373	20
0.85373	22.5
0.86372	24.1667
0.87371	28.3333
0.88371	37.5
0.8937	31.6667
0.90369	57.5
0.91369	65.8333
0.92368	61.6667
0.93367	72.5
0.94366	85.8333
0.95366	86.6667
0.96365	70
0.97364	77.5
0.98364	38.3333
0.99363	45
1.00362	36.6667
1.01362	23.3333
1.02361	23.3333
1.0336	16.6667
1.0436	11.6667
1.05359	18.3333
1.06358	15.8333
1.07357	15
1.08357	11.6667
1.09356	15
1.10355	14.1667
1.11355	21.6667
1.12354	10.8333
1.13353	6.66667
1.14353	8.33333
1.15352	12.5
1.16351	11.6667
1.1735	11.6667
1.1835	11.6667
1.19349	10.8333
1.20348	15
1.21348	10.8333
1.22347	10
1.23346	10
1.24346	9.16667
1.25345	14.1667
1.26344	10.8333
1.27343	14.1667
1.28343	10.8333
1.29342	8.33333
1.30341	18.3333
1.31341	14.1667
1.3234	12.5
1.33339	12.5
1.34339	14.1667
1.35338	11.6667
1.36337	7.5
1.37336	17.5
1.38336	14.1667
1.39335	14.1667
1.40334	11.6667
1.41334	8.33333
1.42333	10
1.43332	5.83333
1.44332	11.6667
1.45331	13.3333
1.4633	7.5
1.4733	12.5
1.48329	16.6667
1.49328	9.16667
1.50327	10
1.51327	4.16667
1.52326	5.83333
1.53325	7.5
1.54325	7.5
1.55324	8.33333
1.56323	11.6667
1.57323	5
1.58322	14.1667
1.59321	9.16667
1.60321	6.66667
1.6132	10.8333
1.62319	8.33333
1.63318	10
1.64318	11.6667
1.65317	10.8333
1.66316	13.3333
1.67316	28.3333
1.68315	23.3333
1.69314	35.8333
1.70314	55.8333
1.71313	75.8333
1.72312	78.3333
1.73311	90
1.74311	97.5
1.7531	123.333
1.76309	110
1.77309	103.333
1.78308	99.1667
1.79307	85.8333
1.80307	64.1667
1.81306	60
1.82305	45.8333
1.83304	22.5
1.84304	18.3333
1.85303	15
1.86302	10.8333
1.87302	15
1.88301	10
1.893	15
1.903	7.5
1.91299	5
1.92298	3.33333
1.93297	5
1.94297	6.66667
1.95296	6.66667
1.96295	7.5
1.97295	7.5
1.98294	5.83333
1.99293	4.16667
2.00293	9.16667
2.01292	5
2.02291	3.33333
2.03291	4.16667
2.0429	1.66667
2.05289	4.16667
2.06288	4.16667
2.07288	2.5
2.08287	5.83333
2.09286	7.5
2.10286	2.5
2.11285	6.66667
2.12284	2.5
2.13284	0.83333
2.14283	4.16667
2.15282	3.33333
2.16281	2.5
2.17281	6.66667
2.1828	2.5
2.19279	6.66667
2.20279	3.33333
2.21278	5.83333
2.22277	5.83333
2.23276	5.83333
2.24276	7.5
2.25275	6.66667
2.26274	5.83333
2.27274	3.33333
2.28273	4.16667
2.29272	5.83333
2.30272	6.66667
2.31271	10.8333
2.3227	6.66667
2.3327	6.66667
2.34269	9.16667
2.35268	6.66667
2.36268	5
2.37267	2.5
2.38266	6.66667
2.39265	5
2.40265	2.5
2.41264	6.66667
2.42263	4.16667
2.43263	3.33333
2.44262	5
2.45261	2.5
2.4626	5.83333
2.4726	7.5
2.48259	7.5
2.49258	5.83333
2.50258	3.33333
2.51257	5
2.52256	5
2.53256	5.83333
2.54255	4.16667
2.55254	5.83333
2.56254	2.5
2.57253	4.16667
2.58252	6.66667
2.59251	6.66667
2.60251	3.33333
2.6125	1.66667
2.62249	5
2.63249	8.33333
2.64248	7.5
2.65247	5.83333
2.66247	10.8333
2.67246	2.5
2.68245	6.66667
2.69245	4.16667
2.70244	5
2.71243	6.66667
2.72242	3.33333
2.73242	5.83333
2.74241	5
2.7524	5.83333
2.7624	5
2.77239	5
2.78238	5.83333
2.79237	4.16667
2.80237	8.33333
2.81236	5
2.82235	7.5
2.83235	7.5
2.84234	3.33333
2.85233	6.66667
2.86233	7.5
2.87232	5
2.88231	4.16667
2.8923	4.16667
2.9023	4.16667
2.91229	5
2.92229	5
2.93228	9.16667
2.94227	4.16667
2.95226	5.83333
2.96226	7.5
2.97225	2.5
2.98224	3.33333
2.99224	3.33333
3.00223	4.16667
3.01222	1.66667
3.02222	3.33333
3.03221	1.66667
3.0422	5
3.05219	8.33333
3.06219	5.83333
3.07218	5
3.08217	5
3.09217	6.66667
3.10216	5
3.11215	6.66667
3.12215	3.33333
3.13214	5
3.14213	5.83333
3.15212	9.16667
3.16212	4.16667
3.17211	8.33333
3.1821	5.83333
3.1921	4.16667
3.20209	7.5
3.21208	10
3.22207	5
3.23207	7.5
3.24206	8.33333
3.25205	3.33333
3.26205	7.5
3.27204	5
3.28203	4.16667
3.29203	4.16667
3.30202	7.5
3.31201	5
3.32201	6.66667
3.332	7.5
3.34199	8.33333
3.35199	10
3.36198	6.66667
3.37197	10
3.38196	4.16667
3.39196	3.33333
3.40195	8.33333
3.41194	5
3.42194	4.16667
3.43193	5.83333
3.44192	4.16667
3.45192	6.66667
3.46191	3.33333
3.4719	5
3.48189	6.66667
3.49189	9.16667
3.50188	7.5
3.51187	5.83333
3.52187	4.16667
3.53186	7.5
3.54185	5.83333
3.55184	5.83333
3.56184	4.16667
3.57183	2.5
3.58182	7.5
3.59182	7.5
3.60181	5.83333
3.6118	5
3.6218	5.83333
3.63179	3.33333
3.64178	8.33333
3.65178	4.16667
3.66177	5
3.67176	3.33333
3.68175	8.33333
3.69175	5.83333
3.70174	5
3.71173	5
3.72173	6.66667
3.73172	5.83333
3.74171	5
3.75171	8.33333
3.7617	0.83333
3.77169	2.5
3.78169	5.83333
3.79168	5
3.80167	8.33333
3.81166	6.66667
3.82166	10
3.83165	8.33333
3.84164	5.83333
3.85164	1.66667
3.86163	2.5
3.87162	4.16667
3.88161	4.16667
3.89161	5.83333
3.9016	2.5
3.91159	7.5
3.92159	5
3.93158	5
3.94157	5.83333
3.95157	5
3.96156	5.83333
3.97155	5.83333
3.98155	5
3.99154	3.33333
4.00153	3.33333
4.01152	5
4.02152	4.16667
4.03151	4.16667
4.0415	6.66667
4.0515	2.5
4.06149	4.16667
4.07148	5.83333
4.08148	5.83333
4.09147	5
4.10146	6.66667
4.11146	5
4.12145	5.83333
4.13144	5
4.14143	4.16667
4.15143	6.66667
4.16142	8.33333
4.17141	10
4.18141	6.66667
4.1914	8.33333
4.20139	6.66667
4.21138	3.33333
4.22138	1.66667
4.23137	5.83333
4.24136	5.83333
4.25136	5.83333
4.26135	4.16667
4.27134	5
4.28134	2.5
4.29133	5.83333
4.30132	3.33333
4.31132	4.16667
4.32131	12.5
4.3313	5.83333
4.34129	3.33333
4.35129	3.33333
4.36128	3.33333
4.37127	5
4.38127	5.83333
4.39126	9.16667
4.40125	8.33333
4.41125	7.5
4.42124	5
4.43123	4.16667
4.44123	5.83333
4.45122	5
4.46121	5
4.4712	8.33333
4.4812	3.33333
4.49119	5.83333
4.50118	9.16667
4.51118	7.5
4.52117	2.5
4.53116	10
4.54115	5.83333
4.55115	2.5
4.56114	4.16667
4.57113	2.5
4.58113	3.33333
4.59112	5.83333
4.60111	3.33333
4.61111	10
4.6211	8.33333
4.63109	9.16667
4.64109	9.16667
4.65108	3.33333
4.66107	10.8333
4.67106	6.66667
4.68106	5
4.69105	5
4.70104	7.5
4.71104	7.5
4.72103	5.83333
4.73102	4.16667
4.74102	3.33333
4.75101	9.16667
4.761	7.5
4.771	5
4.78099	6.66667
4.79098	4.16667
4.80097	4.16667
4.81097	8.33333
4.82096	5.83333
4.83095	2.5
4.84095	4.16667
4.85094	9.16667
4.86093	5
4.87093	6.66667
4.88092	7.5
4.89091	4.16667
4.9009	6.66667
4.9109	6.66667
4.92089	7.5
4.93088	3.33333
4.94088	5
4.95087	7.5
4.96086	3.33333
4.97086	9.16667
4.98085	5
4.99084	4.16667
5.00084	9.16667
5.01083	5.83333
5.02082	5.83333
5.03081	6.66667
5.04081	5.83333
5.0508	6.66667
5.06079	4.16667
5.07079	5.83333
5.08078	8.33333
5.09077	6.66667
5.10077	6.66667
5.11076	8.33333
5.12075	10
5.13074	5
5.14074	4.16667
5.15073	5.83333
5.16072	9.16667
5.17072	5.83333
5.18071	10
5.1907	7.5
5.20069	9.16667
5.21069	6.66667
5.22068	8.33333
5.23067	5.83333
5.24067	6.66667
5.25066	10.8333
5.26065	5
5.27065	5.83333
5.28064	5
5.29063	6.66667
5.30063	12.5
5.31062	12.5
5.32061	9.16667
5.3306	3.33333
5.3406	1.66667
5.35059	5.83333
5.36058	5.83333
5.37058	4.16667
5.38057	3.33333
5.39056	6.66667
5.40056	9.16667
5.41055	6.66667
5.42054	9.16667
5.43053	3.33333
5.44053	8.33333
5.45052	7.5
5.46051	5.83333
5.47051	4.16667
5.4805	6.66667
5.49049	10
5.50049	4.16667
5.51048	16.6667
5.52047	13.3333
5.53047	15
5.54046	10.8333
5.55045	9.16667
5.56044	5.83333
5.57044	7.5
5.58043	3.33333
5.59042	10.8333
5.60042	6.66667
5.61041	11.6667
5.6204	10.8333
5.6304	15
5.64039	5
5.65038	8.33333
5.66038	7.5
5.67037	9.16667
5.68036	5.83333
5.69035	8.33333
5.70035	10
5.71034	6.66667
5.72033	9.16667
5.73033	7.5
5.74032	5.83333
5.75031	14.1667
5.76031	5.83333
5.7703	6.66667
5.78029	5
5.79028	5.83333
5.80028	3.33333
5.81027	5.83333
5.82026	3.33333
5.83026	5
5.84025	8.33333
5.85024	11.6667
5.86023	7.5
5.87023	5.83333
5.88022	7.5
5.89021	11.6667
5.90021	7.5
5.9102	10
5.92019	10
5.93019	10
5.94018	5
5.95017	9.16667
5.96016	10
5.97016	11.6667
5.98015	11.6667
5.99015	10.8333
6.00014	8.33333
6.01013	8.33333
6.02012	9.16667
6.03012	10.8333
6.04011	4.16667
6.0501	9.16667
6.0601	10.8333
6.07009	8.33333
6.08008	11.6667
6.09007	6.66667
6.10007	10
6.11006	6.66667
6.12005	8.33333
6.13005	8.33333
6.14004	6.66667
6.15003	4.16667
6.16003	9.16667
6.17002	10
6.18001	10
6.19001	6.66667
6.2	6.66667
6.20999	7.5
6.21998	14.1667
6.22998	9.16667
6.23997	10.8333
6.24996	15
6.25996	12.5
6.26995	10.8333
6.27994	10.8333
6.28994	10.8333
6.29993	6.66667
6.30992	11.6667
6.31991	5.83333
6.32991	15
6.3399	12.5
6.34989	9.16667
6.35989	6.66667
6.36988	17.5
6.37987	9.16667
6.38987	10.8333
6.39986	11.6667
6.40985	6.66667
6.41985	8.33333
6.42984	10
6.43983	10.8333
6.44982	9.16667
6.45982	10
6.46981	8.33333
6.4798	7.5
6.4898	10.8333
6.49979	5
6.50978	12.5
6.51977	10.8333
6.52977	9.16667
6.53976	4.16667
6.54975	5
6.55975	5.83333
6.56974	7.5
6.57973	10.8333
6.58973	8.33333
6.59972	1.875
6.60971	2.08333
6.6197	1.66667
6.6297	2.70833
6.63969	2.29167
6.64969	1.875
6.65968	2.70833
6.66967	2.91667
6.67966	1.66667
6.68966	1.25
6.69965	1.66667
6.70964	1.875
6.71964	2.70833
6.72963	1.66667
6.73962	2.08333
6.74961	3.125
6.75961	2.5
6.7696	3.33333
6.77959	3.33333
6.78959	1.66667
6.79958	1.45833
6.80957	2.08333
6.81957	2.5
6.82956	2.91667
6.83955	2.91667
6.84955	2.29167
6.85954	1.45833
6.86953	3.33333
6.87952	5
6.88952	4.375
6.89951	3.54167
6.9095	2.29167
6.9195	1.45833
6.92949	3.95833
6.93948	2.08333
6.94948	3.33333
6.95947	1.66667
6.96946	2.91667
6.97945	2.5
6.98945	3.125
6.99944	2.08333
7.00943	4.58333
7.01943	2.91667
7.02942	3.33333
7.03941	2.5
7.04941	2.91667
7.0594	2.70833
7.06939	2.70833
7.07939	1.25
7.08938	2.91667
7.09937	2.70833
7.10936	1.875
7.11936	2.70833
7.12935	3.33333
7.13934	3.54167
7.14934	2.29167
7.15933	3.33333
7.16932	2.08333
7.17931	2.08333
7.18931	3.125
7.1993	2.08333
7.20929	2.08333
7.21929	3.54167
7.22928	2.5
7.23927	1.66667
7.24927	2.5
7.25926	1.875
7.26925	2.08333
7.27924	2.29167
7.28924	2.70833
7.29923	3.54167
7.30922	3.125
7.31922	4.375
7.32921	3.54167
7.3392	2.08333
7.3492	2.08333
7.35919	2.91667
7.36918	2.70833
7.37918	2.08333
7.38917	4.16667
7.39916	3.125
7.40916	3.54167
7.41915	2.5
7.42914	3.75
7.43913	2.5
7.44913	2.08333
7.45912	4.375
7.46911	5
7.47911	3.33333
7.4891	2.91667
7.49909	3.33333
7.50908	3.95833
7.51908	5
7.52907	2.91667
7.53906	3.125
7.54906	4.58333
7.55905	3.75
7.56904	3.125
7.57904	3.75
7.58903	3.95833
7.59902	6.45833
7.60902	3.33333
7.61901	4.58333
7.629	2.91667
7.63899	5.20833
7.64899	4.375
7.65898	4.16667
7.66897	5
7.67897	4.375
7.68896	3.33333
7.69895	2.5
7.70895	4.79167
7.71894	4.16667
7.72893	4.58333
7.73893	4.79167
7.74892	5.20833
7.75891	5.83333
7.7689	6.25
7.7789	5.83333
7.78889	7.08333
7.79888	7.5
7.80888	4.79167
7.81887	8.54167
7.82886	10.4167
7.83885	12.2917
7.84885	11.875
7.85884	16.4583
7.86883	15.2083
7.87883	20.625
7.88882	25
7.89881	34.7917
7.90881	39.375
7.9188	44.1667
7.92879	66.0417
7.93879	78.75
7.94878	87.5
7.95877	104.583
7.96876	127.708
7.97876	141.875
7.98875	158.542
7.99874	167.5
8.00874	187.083
8.01873	192.292
8.02872	192.292
8.03872	187.5
8.04871	195.833
8.0587	178.542
8.0687	165.208
8.07869	156.25
8.08868	135.417
8.09867	112.292
8.10867	102.292
8.11866	84.1667
8.12865	70.2083
8.13865	58.5417
8.14864	48.125
8.15863	30.625
8.16863	27.2917
8.17862	22.5
8.18861	13.5417
8.1986	13.5417
8.2086	7.5
8.21859	6.875
8.22858	6.04167
8.23858	5.83333
8.24857	5
8.25856	6.45833
8.26856	2.91667
8.27855	4.79167
8.28854	4.16667
8.29853	4.58333
8.30853	3.125
8.31852	3.125
8.32851	2.29167
8.33851	2.29167
8.3485	2.29167
8.35849	1.45833
8.36849	2.5
8.37848	2.70833
8.38847	3.54167
8.39846	2.08333
8.40846	1.875
8.41845	2.29167
8.42844	1.66667
8.43844	1.45833
8.44843	1.66667
8.45842	2.70833
8.46842	1.04167
8.47841	2.08333
8.4884	1.875
8.4984	1.66667
8.50839	1.66667
8.51838	2.70833
8.52837	1.66667
8.53837	2.08333
8.54836	2.70833
8.55835	1.875
8.56835	2.08333
8.57834	2.08333
8.58833	1.875
8.59833	1.875
8.60832	2.70833
8.61831	1.45833
8.6283	2.91667
8.6383	2.29167
8.64829	2.29167
8.65828	2.70833
8.66828	3.95833
8.67827	3.54167
8.68826	3.54167
8.69826	3.125
8.70825	3.75
8.71824	5.41667
8.72823	4.375
8.73823	6.04167
8.74822	5.83333
8.75821	8.125
8.76821	10.2083
8.7782	9.375
8.78819	12.2917
8.79819	13.75
8.80818	16.4583
8.81817	17.2917
8.82817	19.5833
8.83816	23.9583
8.84815	24.375
8.85814	26.875
8.86814	25
8.87813	27.9167
8.88812	28.9583
8.89812	36.25
8.90811	30.4167
8.9181	26.6667
8.92809	22.9167
8.93809	22.2917
8.94808	19.5833
8.95807	18.125
8.96807	15.625
8.97806	14.1667
8.98805	12.2917
8.99805	9.58333
9.00804	6.66667
9.01803	7.91667
9.02803	5
9.03802	3.33333
9.04801	3.125
9.058	3.33333
9.068	1.66667
9.07799	1.45833
9.08798	2.08333
9.09798	1.04167
9.10797	1.66667
9.11796	1.66667
9.12796	1.04167
9.13795	0.41667
9.14794	1.45833
9.15794	1.04167
9.16793	1.25
9.17792	0.83333
9.18791	1.04167
9.19791	0.83333
9.2079	0.83333
9.21789	0.625
9.22789	0.625
9.23788	0.83333
9.24787	0.41667
9.25786	0.83333
9.26786	0.625
9.27785	1.45833
9.28784	0.625
9.29784	0.41667
9.30783	1.45833
9.31782	1.04167
9.32782	0.83333
9.33781	0.83333
9.3478	0.83333
9.3578	0.41667
9.36779	1.25
9.37778	0.83333
9.38777	0.625
9.39777	0.41667
9.40776	0.625
9.41775	1.25
9.42775	0.625
9.43774	0.83333
9.44773	0
9.45773	0.625
9.46772	0.625
9.47771	0.41667
9.48771	0.41667
9.4977	0.41667
9.50769	1.04167
9.51768	1.25
9.52768	0.20833
9.53767	0.625
9.54766	0.625
9.55766	0.83333
9.56765	0.20833
9.57764	0.83333
9.58764	0.20833
9.59763	0.20833
9.60762	1.04167
9.61761	0.83333
9.62761	0.41667
9.6376	0.625
9.64759	0.20833
9.65759	0
9.66758	0.625
9.67757	1.04167
9.68757	1.04167
9.69756	0.83333
9.70755	0.20833
9.71754	0.625
9.72754	1.04167
9.73753	1.66667
9.74752	0.20833
9.75752	0.41667
9.76751	0.625
9.7775	0.625
9.7875	0.625
9.79749	0.83333
9.80748	0.83333
9.81748	0.20833
9.82747	0.625
9.83746	0
9.84745	1.04167
9.85745	0.41667
9.86744	0.20833
9.87743	1.25
9.88743	1.04167
9.89742	1.04167
9.90741	0.625
9.91741	1.04167
9.9274	1.04167
9.93739	0.625
9.94738	0.625
9.95738	0.20833
9.96737	0.41667
9.97736	0.625
9.98736	0.625
9.99735	0.83333
10.0073	0.83333
10.0173	0.41667
10.0273	0.625
10.0373	0.20833
10.0473	0.20833
10.0573	0.83333
10.0673	0.83333
10.0773	0.83333
10.0873	0.625
10.0973	0.625
10.1073	0.83333
10.1173	1.25
10.1273	0.41667
10.1372	1.04167
10.1472	0.20833
10.1572	0
10.1672	0
10.1772	0.83333
10.1872	1.45833
10.1972	0.83333
10.2072	0.83333
10.2172	0.20833
10.2272	0.625
10.2372	0.41667
10.2472	0.625
10.2572	0.41667
10.2672	0.83333
10.2772	0.41667
10.2872	0.41667
10.2971	0.20833
10.3071	0.41667
10.3171	0.83333
10.3271	0.625
10.3371	0.83333
10.3471	1.875
10.3571	0.20833
10.3671	0.625
10.3771	0.625
10.3871	0.41667
10.3971	0.625
10.4071	1.04167
10.4171	1.66667
10.427	0.625
10.437	0.625
10.447	0.41667
10.457	0.20833
10.467	0.625
10.477	0.625
10.487	0.625
10.497	0.625
10.507	1.25
10.517	1.04167
10.527	0.20833
10.537	1.25
10.547	1.25
10.557	0.41667
10.567	0.625
10.577	1.04167
10.5869	0.83333
10.5969	0.83333
10.6069	1.25
10.6169	0.625
10.6269	0.41667
10.6369	1.25
10.6469	0.20833
10.6569	0.41667
10.6669	1.25
10.6769	0.20833
10.6869	0.41667
10.6969	0.20833
10.7068	0.20833
10.7169	0.625
10.7268	0.41667
10.7368	0.83333
10.7468	0.625
10.7568	0.83333
10.7668	0.41667
10.7768	0.83333
10.7868	0.83333
10.7968	0.41667
10.8068	0.41667
10.8168	1.45833
10.8268	0.83333
10.8368	0.83333
10.8468	0.83333
10.8567	0.83333
10.8667	0.41667
10.8767	0.20833
10.8867	0.41667
10.8967	1.04167
10.9067	0.41667
10.9167	1.04167
10.9267	0.625
10.9367	0
10.9467	0.41667
10.9567	0.20833
10.9667	0.625
10.9767	0.20833
10.9867	0.83333
10.9967	0.41667
11.0067	1.04167
11.0166	0.41667
11.0266	0.625
11.0366	0.625
11.0466	0.20833
11.0566	0.625
11.0666	0.625
11.0766	0.83333
11.0866	0.83333
11.0966	1.04167
11.1066	0.41667
11.1166	1.45833
11.1266	0.83333
11.1365	0.625
11.1465	1.04167
11.1565	0.83333
11.1665	1.04167
11.1765	0.41667
11.1865	0.20833
11.1965	1.04167
11.2065	0.20833
11.2165	0.20833
11.2265	0.83333
11.2365	0.83333
11.2465	0.625
11.2565	0.41667
11.2665	0.41667
11.2765	1.25
11.2865	1.25
11.2964	0.83333
11.3064	0.41667
11.3164	0.625
11.3264	0.41667
11.3364	0.83333
11.3464	1.04167
11.3564	1.25
11.3664	0
11.3764	0.83333
11.3864	1.04167
11.3964	0.41667
11.4064	0.41667
11.4164	0.41667
11.4263	0.625
11.4363	0.41667
11.4463	1.66667
11.4563	0.625
11.4663	0.20833
11.4763	0.625
11.4863	0.625
11.4963	0.20833
11.5063	0.625
11.5163	0.20833
11.5263	0.83333
11.5363	0.41667
11.5463	0.83333
11.5563	0.41667
11.5663	0.83333
11.5762	0.625
11.5862	0.20833
11.5962	0.625
11.6062	0.83333
11.6162	0.625
11.6262	0.625
11.6362	0.83333
11.6462	0.41667
11.6562	0.41667
11.6662	0.83333
11.6762	0.20833
11.6862	0.41667
11.6962	0.41667
11.7062	0.625
11.7162	1.45833
11.7261	0.83333
11.7361	1.66667
11.7461	0.20833
11.7561	0.625
11.7661	1.04167
11.7761	1.25
11.7861	0.83333
11.7961	0.625
11.8061	1.25
11.8161	0.41667
11.8261	0.625
11.8361	0.625
11.8461	0.41667
11.856	0.41667
11.866	0.20833
11.876	0.41667
11.886	1.04167
11.896	0.20833
11.906	0.20833
11.916	0.41667
11.926	0.20833
11.936	0.41667
11.946	0.83333
11.956	0.41667
11.966	0.41667
11.976	0.625
11.986	0.20833
11.996	1.25
12.006	0.20833
12.0159	0.625
12.0259	0.83333
12.0359	1.04167
12.0459	0.41667
12.0559	0.41667
12.0659	0
12.0759	0.83333
12.0859	0.41667
12.0959	0.41667
12.1059	0
12.1159	0.83333
12.1259	0.83333
12.1359	1.45833
12.1458	0.625
12.1558	0.41667
12.1658	0.625
12.1758	0.41667
12.1858	1.04167
12.1958	1.25
12.2058	0.625
12.2158	0.41667
12.2258	1.45833
12.2358	0.625
12.2458	0.625
12.2558	0.83333
12.2658	0.625
12.2758	1.45833
12.2858	0.625
12.2957	0.41667
12.3057	1.25
12.3157	1.04167
12.3257	0.41667
12.3357	0.83333
12.3457	0.41667
12.3557	0.41667
12.3657	0.41667
12.3757	0.20833
12.3857	0.41667
12.3957	0.41667
12.4057	1.25
12.4157	0.83333
12.4257	0.625
12.4357	0.41667
12.4456	0.83333
12.4556	1.25
12.4656	1.66667
12.4756	0.20833
12.4856	0.83333
12.4956	1.04167
12.5056	1.04167
12.5156	0.625
12.5256	0.625
12.5356	1.04167
12.5456	1.45833
12.5556	1.25
12.5656	0.41667
12.5755	0.20833
12.5855	0.625
12.5955	2.08333
12.6055	0
12.6155	0.20833
12.6255	1.04167
12.6355	0.41667
12.6455	0.83333
12.6555	0.20833
12.6655	0.625
12.6755	1.66667
12.6855	0.83333
12.6955	1.04167
12.7055	0.625
12.7155	0
12.7255	0
12.7354	0.83333
12.7454	0.625
12.7554	0.625
12.7654	0.83333
12.7754	0.41667
12.7854	1.04167
12.7954	0.625
12.8054	0.625
12.8154	0.83333
12.8254	0.83333
12.8354	0.20833
12.8454	0
12.8554	0.83333
12.8653	0.20833
12.8753	0.83333
12.8853	0.625
12.8953	0.625
12.9053	0.83333
12.9153	0.20833
12.9253	0.41667
12.9353	0.41667
12.9453	0.41667
12.9553	1.04167
12.9653	0.20833
12.9753	1.45833
12.9853	0.20833
12.9953	0.20833
13.0053	0.625
13.0152	0.41667
13.0252	0.41667
13.0352	0.41667
13.0452	0.625
13.0552	0.20833
13.0652	1.25
13.0752	0.41667
13.0852	1.45833
13.0952	0.41667
13.1052	1.04167
13.1152	1.25
13.1252	0
13.1352	0.20833
13.1451	0.41667
13.1552	0.41667
13.1651	0.41667
13.1751	0.41667
13.1851	1.04167
13.1951	0
13.2051	1.25
13.2151	0.41667
13.2251	0.41667
13.2351	0.625
13.2451	0
13.2551	0.625
13.2651	0.41667
13.2751	1.25
13.2851	1.45833
13.295	0.83333
13.305	0.41667
13.315	0.20833
13.325	0.625
13.335	0.41667
13.345	0
13.355	0.83333
13.365	1.45833
13.375	0.41667
13.385	0
13.395	0.41667
13.405	0.20833
13.415	0.625
13.425	0.625
13.435	0.625
13.4449	1.04167
13.4549	1.25
13.4649	1.04167
13.4749	0.41667
13.4849	0.20833
13.4949	1.25
13.5049	0.625
13.5149	1.04167
13.5249	0.83333
13.5349	0.20833
13.5449	0.20833
13.5549	0.83333
13.5649	0.20833
13.5748	0.41667
13.5848	0.41667
13.5948	1.66667
13.6048	2.5
13.6148	3.33333
13.6248	3.33333
13.6348	0.83333
13.6448	0
13.6548	2.5
13.6648	0.83333
13.6748	1.66667
13.6848	3.33333
13.6948	0
13.7048	0.83333
13.7148	1.66667
13.7248	0.83333
13.7347	2.5
13.7447	1.66667
13.7547	0.83333
13.7647	2.5
13.7747	2.5
13.7847	1.66667
13.7947	0.83333
13.8047	5
13.8147	1.66667
13.8247	3.33333
13.8347	5
13.8447	1.66667
13.8547	1.66667
13.8646	6.66667
13.8746	1.66667
13.8846	3.33333
13.8946	4.16667
13.9046	2.5
13.9146	3.33333
13.9246	4.16667
13.9346	3.33333
13.9446	1.66667
13.9546	1.66667
13.9646	0
13.9746	2.5
13.9846	0
13.9946	4.16667
14.0046	1.66667
14.0145	5.83333
14.0245	0.83333
14.0345	0.83333
14.0445	0.83333
14.0545	1.66667
14.0645	3.33333
14.0745	5
14.0845	2.5
14.0945	1.66667
14.1045	0.83333
14.1145	0
14.1245	2.5
14.1345	3.33333
14.1445	0
14.1545	0.83333
14.1644	1.66667
14.1744	1.66667
14.1844	2.5
14.1944	2.5
14.2044	1.66667
14.2144	0.83333
14.2244	0.83333
14.2344	3.33333
14.2444	1.66667
14.2544	1.66667
14.2644	0
14.2744	1.66667
14.2844	0
14.2943	2.5
14.3043	5.83333
14.3143	1.66667
14.3243	3.33333
14.3343	5
14.3443	1.66667
14.3543	0.83333
14.3643	3.33333
14.3743	2.5
14.3843	0
14.3943	3.33333
14.4043	2.5
14.4143	0.83333
14.4243	1.66667
14.4343	0.83333
14.4443	3.33333
14.4542	0.83333
14.4642	4.16667
14.4742	1.66667
14.4842	5.83333
14.4942	3.33333
14.5042	1.66667
14.5142	1.66667
14.5242	3.33333
14.5342	1.66667
14.5442	2.5
14.5542	2.5
14.5642	5.83333
14.5742	0.83333
14.5841	0.83333
14.5941	4.16667
14.6041	2.5
14.6141	4.16667
14.6241	0
14.6341	2.5
14.6441	2.5
14.6541	0.83333
14.6641	1.66667
14.6741	0.83333
14.6841	1.66667
14.6941	4.16667
14.7041	2.5
14.7141	1.66667
14.7241	4.16667
14.734	2.5
14.744	0.83333
14.754	5
14.764	3.33333
14.774	5
14.784	0.83333
14.794	1.66667
14.804	1.66667
14.814	0.83333
14.824	2.5
14.834	2.5
14.844	2.5
14.854	3.33333
14.864	1.66667
14.874	5
14.8839	0
14.8939	4.16667
14.9039	0.83333
14.9139	0.83333
14.9239	0.83333
14.9339	0.83333
14.9439	0
14.9539	3.33333
14.9639	4.16667
14.9739	4.16667
14.9839	1.66667
14.9939	2.5
15.0039	1.66667
15.0138	0.83333
15.0238	1.66667
15.0338	4.16667
15.0438	2.5
15.0538	4.16667
15.0638	4.16667
15.0738	2.5
15.0838	1.66667
15.0938	5
15.1038	1.66667
15.1138	4.16667
15.1238	1.66667
15.1338	3.33333
15.1438	1.66667
15.1538	0
15.1638	1.66667
15.1737	5
15.1837	1.66667
15.1937	4.16667
15.2037	1.66667
15.2137	2.5
15.2237	1.66667
15.2337	2.5
15.2437	2.5
15.2537	0
15.2637	2.5
15.2737	4.16667
15.2837	1.66667
15.2937	3.33333
15.3036	0
15.3136	1.66667
15.3236	5
15.3336	1.66667
15.3436	0.83333
15.3536	3.33333
15.3636	1.66667
15.3736	2.5
15.3836	3.33333
15.3936	0.83333
15.4036	3.33333
15.4136	1.66667
15.4236	4.16667
15.4336	1.66667
15.4436	4.16667
15.4535	4.16667
15.4635	2.5
15.4735	0.83333
15.4835	1.66667
15.4935	3.33333
15.5035	0.83333
15.5135	2.5
15.5235	2.5
15.5335	2.5
15.5435	1.66667
15.5535	2.5
15.5635	3.33333
15.5735	3.33333
15.5834	0.83333
15.5935	0.83333
15.6034	5
15.6134	0
15.6234	3.33333
15.6334	0
15.6434	1.66667
15.6534	0.83333
15.6634	0.83333
15.6734	0
15.6834	2.5
15.6934	1.66667
15.7034	0.83333
15.7134	1.66667
15.7234	4.16667
15.7333	2.5
15.7433	5
15.7533	2.5
15.7633	2.5
15.7733	0
15.7833	2.5
15.7933	3.33333
15.8033	2.5
15.8133	2.5
15.8233	4.16667
15.8333	2.5
15.8433	3.33333
15.8533	1.66667
15.8633	1.66667
15.8733	1.66667
15.8832	1.66667
15.8932	0
15.9032	1.66667
15.9132	2.5
15.9232	1.66667
15.9332	1.66667
15.9432	1.66667
15.9532	1.66667
15.9632	0.83333
15.9732	1.66667
15.9832	1.66667
15.9932	1.66667
16.0032	1.66667
16.0131	2.5
16.0232	3.33333
16.0331	1.66667
16.0431	1.66667
16.0531	1.66667
16.0631	1.66667
16.0731	0.83333
16.0831	0.83333
16.0931	2.5
16.1031	1.66667
16.1131	4.16667
16.1231	4.16667
16.1331	1.66667
16.1431	2.5
16.1531	2.5
16.163	3.33333
16.173	0.83333
16.183	1.66667
16.193	5.83333
16.203	0.83333
16.213	1.66667
16.223	1.66667
16.233	0
16.243	0.83333
16.253	1.66667
16.263	2.5
16.273	0.83333
16.283	2.5
16.293	0.83333
16.3029	0
16.3129	1.66667
16.3229	0
16.3329	0.83333
16.3429	2.5
16.3529	2.5
16.3629	0
16.3729	1.66667
16.3829	0
16.3929	1.66667
16.4029	0.83333
16.4129	0
16.4229	2.5
16.4329	4.16667
16.4428	4.16667
16.4529	1.66667
16.4628	3.33333
16.4728	5
16.4828	3.33333
16.4928	2.5
16.5028	1.66667
16.5128	0.83333
16.5228	1.66667
16.5328	0.83333
16.5428	1.66667
16.5528	3.33333
16.5628	0
16.5728	0.83333
16.5828	1.66667
16.5927	0.83333
16.6027	1.66667
16.6127	1.66667
16.6227	3.33333
16.6327	1.66667
16.6427	0.83333
16.6527	0
16.6627	0.83333
16.6727	3.33333
16.6827	1.66667
16.6927	1.66667
16.7027	2.5
16.7127	2.5
16.7227	5
16.7326	4.16667
16.7426	3.33333
16.7526	2.5
16.7626	1.66667
16.7726	1.66667
16.7826	0.83333
16.7926	0.83333
16.8026	2.5
16.8126	1.66667
16.8226	4.16667
16.8326	3.33333
16.8426	3.33333
16.8526	0
16.8626	3.33333
16.8726	4.16667
16.8825	3.33333
16.8925	1.66667
16.9025	4.16667
16.9125	3.33333
16.9225	0.83333
16.9325	0.83333
16.9425	1.66667
16.9525	2.5
16.9625	0
16.9725	2.5
16.9825	3.33333
16.9925	1.66667
17.0025	1.66667
17.0125	4.16667
17.0224	1.66667
17.0324	5
17.0424	6.66667
17.0524	2.5
17.0624	0.83333
17.0724	0.83333
17.0824	4.16667
17.0924	3.33333
17.1024	2.5
17.1124	4.16667
17.1224	3.33333
17.1324	1.66667
17.1424	2.5
17.1524	5
17.1623	0.83333
17.1723	0.83333
17.1823	2.5
17.1923	2.5
17.2023	0
17.2123	0.83333
17.2223	2.5
17.2323	0
17.2423	0
17.2523	1.66667
17.2623	5
17.2723	0.83333
17.2823	1.66667
17.2923	1.66667
17.3023	1.66667
17.3122	0
17.3222	0.83333
17.3322	0.83333
17.3422	4.16667
17.3522	3.33333
17.3622	4.16667
17.3722	3.33333
17.3822	0.83333
17.3922	2.5
17.4022	1.66667
17.4122	2.5
17.4222	0.83333
17.4322	4.16667
17.4422	3.33333
17.4521	2.5
17.4621	0.83333
17.4721	0.83333
17.4821	5.83333
17.4921	3.33333
17.5021	4.16667
17.5121	4.16667
17.5221	0
17.5321	0.83333
17.5421	2.5
17.5521	4.16667
17.5621	1.66667
17.5721	0.83333
17.5821	1.66667
17.5921	2.5
17.602	0
17.612	0
17.622	0.83333
17.632	3.33333
17.642	2.5
17.652	4.16667
17.662	0.83333
17.672	1.66667
17.682	0.83333
17.692	1.66667
17.702	0.83333
17.712	2.5
17.722	0.83333
17.732	0
17.7419	0.83333
17.7519	0
17.7619	1.66667
17.7719	1.66667
17.7819	0.83333
17.7919	0.83333
17.8019	1.66667
17.8119	1.66667
17.8219	2.5
17.8319	1.66667
17.8419	0.83333
17.8519	0.83333
17.8619	0.83333
17.8719	0.83333
17.8819	0
17.8918	0.83333
17.9018	0.83333
17.9118	3.33333
17.9218	3.33333
17.9318	0
17.9418	1.66667
17.9518	2.5
17.9618	0.83333
17.9718	0.83333
17.9818	0.83333
17.9918	3.33333
18.0018	2.5
18.0118	2.5
18.0218	0.83333
18.0317	0.83333
18.0417	0.83333
18.0517	2.5
18.0617	3.33333
18.0717	1.66667
18.0817	0
18.0917	3.33333
18.1017	0
18.1117	1.66667
18.1217	0.83333
18.1317	0.83333
18.1417	1.66667
18.1517	1.66667
18.1617	0
18.1716	1.66667
18.1816	1.66667
18.1916	0.83333
18.2016	0.83333
18.2116	1.66667
18.2216	2.5
18.2316	0
18.2416	6.66667
18.2516	1.66667
18.2616	1.66667
18.2716	2.5
18.2816	0.83333
18.2916	3.33333
18.3016	2.5
18.3116	0.83333
18.3215	5
18.3315	4.16667
18.3415	4.16667
18.3515	1.66667
18.3615	0.83333
18.3715	1.66667
18.3815	4.16667
18.3915	0.83333
18.4015	2.5
18.4115	0.83333
18.4215	2.5
18.4315	2.5
18.4415	1.66667
18.4515	2.5
18.4614	2.5
18.4714	0.83333
18.4814	0
18.4914	1.66667
18.5014	0.83333
18.5114	0
18.5214	5
18.5314	5.83333
18.5414	2.5
18.5514	1.66667
18.5614	3.33333
18.5714	1.66667
18.5814	1.66667
18.5913	0.83333
18.6014	0.83333
18.6113	0.83333
18.6213	0
18.6313	3.33333
18.6413	0
18.6513	4.16667
18.6613	2.5
18.6713	3.33333
18.6813	0.83333
18.6913	1.66667
18.7013	1.66667
18.7113	0.83333
18.7213	0.83333
18.7313	1.66667
18.7413	4.16667
18.7512	1.66667
18.7612	1.66667
18.7712	3.33333
18.7812	0.83333
18.7912	1.66667
18.8012	3.33333
18.8112	2.5
18.8212	0.83333
18.8312	2.5
18.8412	4.16667
18.8512	2.5
18.8612	1.66667
18.8712	1.66667
18.8812	2.5
18.8911	0
18.9011	1.66667
18.9111	1.66667
18.9211	0.83333
18.9311	0
18.9411	1.66667
18.9511	0
18.9611	0.83333
18.9711	2.5
18.9811	1.66667
18.9911	1.66667
19.0011	0
19.0111	0
19.021	2.5
19.0311	1.66667
19.041	0
19.051	2.5
19.061	1.66667
19.071	0.83333
19.081	0.83333
19.091	4.16667
19.101	0.83333
19.111	0.83333
19.121	0.83333
19.131	2.5
19.141	2.5
19.151	1.66667
19.161	1.66667
19.171	0
19.1809	0.83333
19.1909	1.66667
19.2009	0.83333
19.2109	0.83333
19.2209	2.5
19.2309	3.33333
19.2409	2.5
19.2509	1.66667
19.2609	1.66667
19.2709	1.66667
19.2809	2.5
19.2909	3.33333
19.3009	2.5
19.3108	2.5
19.3209	0.83333
19.3308	1.66667
19.3408	0.83333
19.3508	2.5
19.3608	1.66667
19.3708	1.66667
19.3808	0.83333
19.3908	1.66667
19.4008	0
19.4108	2.5
19.4208	0
19.4308	0.83333
19.4408	1.66667
19.4508	1.66667
19.4608	0.83333
19.4707	0.83333
19.4807	1.66667
19.4907	4.16667
19.5007	0
19.5107	1.66667
19.5207	1.66667
19.5307	1.66667
19.5407	4.16667
19.5507	3.33333
19.5607	0.83333
19.5707	0
19.5807	5
19.5907	2.5
19.6007	0
19.6106	0.83333
19.6206	2.5
19.6306	0.83333
19.6406	3.33333
19.6506	0
19.6606	1.66667
19.6706	0
19.6806	2.5
19.6906	0
19.7006	2.5
19.7106	2.5
19.7206	0.83333
19.7306	1.66667
19.7405	1.66667
19.7506	0.83333
19.7605	1.66667
19.7705	1.66667
19.7805	0.83333
19.7905	1.66667
19.8005	0.83333
19.8105	1.66667
19.8205	1.66667
19.8305	0
19.8405	0.83333
19.8505	1.66667
19.8605	0.83333
19.8705	1.66667
19.8805	1.66667
19.8905	0.83333
19.9004	0.83333
19.9104	0
19.9204	2.5
19.9304	0
19.9404	2.5
19.9504	0.83333
19.9604	1.66667
19.9704	1.66667
19.9804	1.66667
19.9904	0
[truncated: 2,001 more rows]

## Sheet: Size
Particle size / nm	Counts
45	15
60	70
70	85
80	100
90	70
100	60
110	50
120	10

## Sheet: CO
24.3688	0
24.3604	0
24.3534	0
24.3477	0
24.3433	0
24.3403	0
24.3387	0
24.3384	0
24.3394	0
24.3418	0
24.3455	0
24.3506	0
24.357	0
24.3648	0
24.3739	0
24.3844	0
24.3962	0
24.4093	0
24.4238	0
24.4397	0
24.4569	0
24.4754	0
24.4953	0
24.5166	0
24.5392	0
24.5631	0
24.5884	0
24.615	0
24.643	0
24.6723	0
24.703	0
24.735	0
24.7684	0
24.8031	0
24.8392	0
24.8766	0
24.9154	0
24.9555	0
24.9969	0
25.0397	0
25.0839	0
25.1294	0
25.1762	0
25.2244	0
25.2739	0
25.3248	0
25.377	0
25.4306	0
25.4855	0
25.5418	0
25.5994	0
25.6446	0
25.6943	0
25.7421	0
25.823	0
25.8731	0
25.9374	0
26.02	0
26.1068	0
26.1699	0
26.2486	0
26.2916	0
26.3681	0
26.4137	0
26.5063	0
26.5717	0
26.6585	0
26.727	0
26.8267	0
26.877	0
26.9536	0
27.0472	0
27.1282	0
27.2116	0
27.3151	0
27.3915	0
27.4742	0
27.5878	0
27.7062	0
27.8253	0
27.9111	0
28.0177	0
28.0944	0
28.1844	0
28.2978	0
28.4219	0
28.5098	0
28.6128	0
28.7351	0
28.8128	0
28.9211	0
29.04	0
29.175	0
29.2722	0
29.4157	0
29.5515	0
29.6519	0
29.7535	0
29.8392	0
29.976	0
30.0854	0
30.2175	0
30.3767	0
30.5499	0
30.6884	0
30.823	0
30.953	0
31.0854	0
31.2219	0
31.3937	0
31.5346	0
31.668	0
31.8321	0
31.9977	0
32.1847	0
32.3502	0
32.5167	0
32.6342	0
32.777	0
32.9274	0
33.0865	0
33.2311	0
33.409	0
33.5697	0
33.7569	0
33.876	0
34.0281	0
34.2105	0
34.357	0
34.541	0
34.6795	0
34.8346	0
34.9868	0
35.1335	0
35.2918	0
35.4642	0
35.5917	0
35.729	0
35.8961	0
36.0831	0
36.2065	0
36.3998	0
36.6018	0
36.7833	0
36.9161	0
37.0885	0
37.2444	0
37.3874	0
37.5781	0
37.7482	0
37.929	0
38.0782	0
38.2437	0
38.4269	0
38.5496	0
38.6862	0
38.877	0
38.9888	0
39.1163	0
39.2637	0
39.4399	0
39.5767	0
39.7552	0
39.8858	0
40.0598	0
40.1981	0
40.3942	0
40.5579	0
40.6834	0
40.8175	0
40.9809	0
41.1596	0
41.2946	0
41.4676	0
41.6534	0
41.8192	0
42.0181	0
42.2063	0
42.3481	0
42.4892	0
42.6739	0
42.842	0
43.0094	0
43.2075	0
43.4201	0
43.5568	0
43.7154	0
43.9048	0
44.0932	0
44.258	0
44.4173	0
44.5986	0
44.7568	0
44.9209	0
45.1116	0
45.2922	0
45.4708	0
45.6476	0
45.8216	0
45.9943	0
46.1509	0
46.3255	0
46.5022	0
46.6618	0
46.8033	0
47.0014	0
47.1764	0
47.3162	0
47.4825	0
47.6664	0
47.8474	0
48.0414	0
48.1974	0
48.3859	0
48.5841	0
48.7631	0
48.9308	0
49.1063	0
49.3001	0
49.4607	0
49.6428	0
49.8116	0
49.9763	0
50.1322	0
50.3035	0
50.4801	0
50.6562	0
50.832	0
50.9916	0
51.1381	0
51.2876	0
51.4716	0
51.664	0
51.8583	0
52.0637	0
52.2262	0
52.3769	0
52.5799	0
52.7274	0
52.904	0
53.081	0
53.2712	0
53.3993	0
53.561	0
53.7152	0
53.9116	0
54.0773	0
54.2251	0
54.4146	0
54.5794	0
54.7749	0
54.9296	0
55.1159	0
55.2957	0
55.4263	0
55.6061	0
55.7641	0
55.9095	0
56.1133	0
56.3173	0
56.4921	0
56.6543	0
56.8425	0
56.9856	0
57.1647	0
57.2953	0
57.4833	0
57.6292	0
57.7765	0
57.9556	0
58.149	0
58.3302	0
58.5035	0
58.6942	0
58.8665	0
59.0185	0
59.1725	0
59.3447	0
59.5002	0
59.6951	0
59.8995	0
60.0562	0
60.2495	0
60.4423	0
60.6113	0
60.7661	0
60.9745	0
61.1589	0
61.3361	0
61.4993	0
61.6789	0
61.8863	0
62.0712	0
62.251	0
62.421	0
62.6107	0
62.738	0
62.9208	0
63.1031	0.28986
63.2798	0.28986
63.4548	0.28986
63.6387	0.28986
63.8222	0.28986
63.9862	0.28986
64.1359	0.28986
64.3169	0.28986
64.4379	0.28986
64.6118	0.28986
64.7789	0.28986
64.9256	0.28986
65.1142	0.28986
65.2924	0.28986
65.471	0.28986
65.6783	0.28986
65.8605	0.28986
66.0483	0.28986
66.2047	0.28986
66.3946	0.28986
66.5815	0.28986
66.7809	0.28986
66.9736	0.28986
67.1893	0
67.358	0
67.5525	0.28986
67.7495	0.28986
67.931	0.28986
68.1021	0.28986
68.3098	0.28986
68.4961	0.28986
68.6873	0.28986
68.9113	0.28986
69.1327	0.28986
69.3238	0.28986
69.4871	0.28986
69.7084	0.28986
69.881	0.28986
70.05	0.28986
70.2779	0.28986
70.5	0.28986
70.7295	0.28986
70.9366	0.28986
71.1298	0.28986
71.3234	0.28986
71.5263	0.28986
71.7193	0.28986
71.9288	0.28986
72.1098	0.28986
72.3311	0.28986
72.5279	0.28986
72.7137	0.28986
72.9374	0.28986
73.1226	0.28986
73.3532	0.28986
73.5375	0.28986
73.695	0.28986
73.9268	0.28986
74.1275	0.28986
74.3607	0.28986
74.6131	0.28986
74.8019	0.28986
75.0002	0.28986
75.2238	0.28986
75.4306	0.28986
75.6475	0.28986
75.8961	0.28986
76.1427	0.28986
76.3621	0.28986
76.583	0.28986
76.7956	0.28986
77.0611	0.28986
77.3292	0.28986
77.5619	0.28986
77.8029	0.28986
78.0273	0.28986
78.2478	0.28986
78.5178	0.28986
78.7707	0.28986
79.0336	0.28986
79.2838	0.28986
79.5644	0.28986
79.7861	0.28986
80.0153	0.28986
80.2757	0.28986
80.5175	0.28986
80.7232	0.28986
80.9556	0.28986
81.1851	0.28986
81.4116	0.28986
81.6385	0.28986
81.8532	0.28986
82.0928	0.28986
82.3239	0.28986
82.5025	0.28986
82.719	0.28986
82.9349	0.28986
83.1644	0.28986
83.3846	0.28986
83.6208	0.28986
83.817	0.28986
84.0409	0.28986
84.2449	0.28986
84.4631	0.28986
84.6568	0.28986
84.842	0.28986
85.0626	0.28986
85.3081	0.28986
85.4956	0.28986
85.736	0.28986
85.9483	0.28986
86.1944	0.28986
86.4637	0.28986
86.6991	0.28986
86.9498	0.28986
87.2106	0.28986
87.4267	0.28986
87.6918	0.28986
87.922	0.28986
88.1785	0.28986
88.413	0.28986
88.6491	0.28986
88.8655	0.28986
89.103	0.28986
89.3224	0.28986
89.5513	0.28986
89.7921	0.28986
90.0037	0.28986
90.2298	0.28986
90.4839	0.28986
90.7273	0.28986
90.9831	0.28986
91.2078	0.28986
91.4108	0.28986
91.5951	0.28986
91.8317	0.28986
92.0821	0.28986
92.2986	0.28986
92.5309	0.28986
92.8161	0.28986
93.0117	0.28986
93.1978	0.28986
93.4343	0.28986
93.6488	0.28986
93.8756	0.28986
94.0945	0.28986
94.3387	0.28986
94.5829	0.28986
94.8223	0.28986
95.0378	0.28986
95.2649	0.28986
95.4888	0.28986
95.7245	0.28986
95.9285	0.28986
96.1617	0.28986
96.3741	0.28986
96.5967	0.28986
96.8667	0.28986
97.0776	0.28986
97.3078	0.28986
97.5422	0.28986
97.7512	0.28986
97.9797	0.28986
98.1991	0.28986
98.3923	0.28986
98.6104	0.28986
98.8426	0.28986
99.0498	0.28986
99.2182	0.28986
99.482	0.28986
99.7064	0.28986
99.921	0.28986
100.127	0.28986
100.326	0.28986
100.525	0.28986
100.702	0.28986
100.923	0.28986
101.15	0.28986
101.327	0.28986
101.527	0.28986
101.704	0.28986
101.91	0.28986
102.129	0.28986
102.345	0.28986
102.532	0.28986
102.735	0.28986
102.918	0.28986
103.101	0.28986
103.314	0.28986
103.535	0.28986
103.716	0.28986
103.863	0.28986
104.076	0.28986
104.251	0.28986
104.419	0.28986
104.643	0.28986
104.824	0.28986
105.033	0.28986
105.18	0.28986
105.314	0.28986
105.543	0.28986
105.716	0.28986
105.894	0.28986
106.091	0.28986
106.281	0.28986
106.485	0.28986
106.67	0.28986
106.852	0.28986
107.054	0.28986
107.282	0.28986
107.485	0.28986
107.698	0.28986
107.913	0.28986
108.146	0.28986
108.336	0.28986
108.528	0.28986
108.756	0.28986
108.997	0.28986
109.182	0.28986
109.39	0.28986
109.597	0.28986
109.808	0.28986
110.008	0.28986
110.216	0.28986
110.439	0.28986
110.629	0.28986
110.851	0.28986
111.051	0.28986
111.268	0.28986
111.479	0.28986
111.705	0.28986
111.936	0.28986
112.116	0.28986
112.353	0.28986
112.587	0.28986
112.838	0.28986
113.062	0.28986
113.29	0.28986
113.479	0.28986
113.7	0.28986
113.867	0.28986
114.092	0.28986
114.323	0.28986
114.574	0.28986
114.788	0.28986
115.023	0.28986
115.288	0.28986
115.509	0.28986
115.712	0.28986
115.895	0.28986
116.119	0.28986
116.322	0.28986
116.554	0.28986
116.776	0.28986
116.978	0.28986
117.214	0.28986
117.4	0.28986
117.62	0.28986
117.843	0.28986
118.076	0.28986
118.312	0.28986
118.537	0.28986
118.746	0.28986
118.977	0.28986
119.19	0.28986
119.418	0.28986
119.681	0.28986
119.861	0.28986
120.088	0.28986
120.346	0.28986
120.565	0.28986
120.83	0.28986
121.098	0.28986
121.327	0.28986
121.583	0.28986
121.817	0.28986
122.057	0.28986
122.316	0.28986
122.532	0.28986
122.783	0.28986
123.013	0.28986
123.282	0.28986
123.518	0.28986
123.72	0.28986
123.943	0.28986
124.194	0.28986
124.431	0.28986
124.69	0.28986
124.932	0.28986
125.136	0.28986
125.349	0.28986
125.588	0.28986
125.859	0.28986
126.094	0.28986
126.321	0.28986
126.564	0.28986
126.785	0.28986
127.037	0.28986
127.26	0.28986
127.538	0.28986
127.818	0.28986
128.014	0.28986
128.251	0.28986
128.499	0.28986
128.711	0.28986
128.951	0.28986
129.196	0.28986
129.485	0.28986
129.739	0.28986
129.982	0.28986
130.241	0.28986
130.505	0.28986
130.733	0.28986
130.966	0.28986
131.17	0.28986
131.416	0.28986
131.649	0.28986
131.834	0.28986
132.061	0.28986
132.271	0.28986
132.495	0.28986
132.731	0.28986
132.996	0.28986
133.217	0.28986
133.448	0.28986
133.68	0.28986
133.921	0.28986
134.168	0.28986
134.377	0.57971
134.6	0.57971
134.806	0.28986
135.029	0.28986
135.216	0.28986
135.457	0.28986
135.666	0.28986
135.869	0.28986
136.087	0.28986
136.275	0.28986
136.472	0.28986
136.678	0.28986
136.864	0.28986
137.122	0.28986
137.348	0.28986
137.578	0.28986
137.757	0.28986
137.971	0.28986
138.151	0.28986
138.292	0.57971
138.491	0.57971
138.69	0.57971
138.845	0.57971
139.037	0.57971
139.233	0.57971
139.421	0.57971
139.614	0.57971
139.846	0.57971
140.031	0.57971
140.275	0.57971
140.471	0.57971
140.658	0.57971
140.853	0.57971
141.052	0.57971
141.222	0.57971
141.389	0.57971
141.613	0.57971
141.83	0.57971
142.061	0.57971
142.241	0.57971
142.488	0.57971
142.675	0.57971
142.861	0.57971
143.081	0.57971
143.275	0.57971
143.517	0.57971
143.732	0.57971
143.94	0.57971
144.147	0.57971
144.379	0.57971
144.573	0.57971
144.773	0.57971
144.969	0.57971
145.188	0.57971
145.386	0.57971
145.589	0.57971
145.81	0.57971
146.035	0.57971
146.248	0.57971
146.435	0.57971
146.623	0.57971
146.834	0.57971
147.03	0.57971
147.254	0.57971
147.471	0.57971
147.681	0.57971
147.876	0.57971
148.078	0.57971
148.284	0.57971
148.513	0.57971
148.703	0.57971
148.89	0.57971
149.094	0.57971
149.281	0.57971
149.492	0.57971
149.688	0.57971
149.857	0.57971
150.099	0.57971
150.307	0.57971
150.518	0.57971
150.694	0.57971
150.912	0.57971
151.083	0.57971
151.248	0.57971
151.443	0.57971
151.645	0.57971
151.86	0.57971
152.071	0.57971
152.265	0.57971
152.484	0.57971
152.712	0.57971
152.905	0.57971
153.126	0.57971
153.346	0.57971
153.525	0.57971
153.699	0.57971
153.896	0.57971
154.101	0.57971
154.297	0.57971
154.463	0.57971
154.629	0.57971
154.813	0.57971
154.992	0.57971
155.208	0.57971
155.396	0.57971
155.597	0.57971
155.78	0.57971
155.974	0.57971
156.157	0.57971
156.345	0.57971
156.537	0.57971
156.756	0.57971
156.939	0.57971
157.13	0.57971
157.339	0.57971
157.519	0.57971
157.679	0.57971
157.855	0.57971
158.04	0.57971
158.219	0.57971
158.392	0.57971
158.55	0.57971
158.728	0.57971
158.963	0.57971
159.169	0.57971
159.399	0.57971
159.604	0.57971
159.832	0.57971
160.037	0.57971
160.277	0.57971
160.447	0.57971
160.684	0.57971
160.901	0.57971
161.119	0.57971
161.329	0.57971
161.579	0.57971
161.827	0.57971
162.014	0.57971
162.245	0.57971
162.436	0.57971
162.654	0.57971
162.866	0.57971
163.11	0.57971
163.373	0.57971
163.623	0.57971
163.839	0.57971
164	0.57971
164.234	0.57971
164.419	0.57971
164.612	0.57971
164.837	0.57971
165.043	0.57971
165.298	0.57971
165.542	0.57971
165.752	0.57971
165.951	0.57971
166.184	0.57971
166.404	0.57971
166.625	0.57971
166.825	0.57971
167.047	0.57971
167.261	0.57971
167.477	0.57971
167.733	0.57971
167.917	0.57971
168.123	0.86957
168.355	0.86957
168.551	0.86957
168.786	0.86957
169.019	0.86957
169.234	0.86957
169.465	0.86957
169.705	0.86957
169.93	0.86957
170.147	0.86957
170.349	0.86957
170.606	0.86957
170.861	0.86957
171.084	0.86957
171.325	0.86957
171.557	0.86957
171.792	0.86957
172.026	0.86957
172.292	0.86957
172.517	0.86957
172.777	0.86957
173.023	0.86957
173.258	0.86957
173.539	0.86957
173.794	0.86957
174.026	0.86957
174.249	0.86957
174.487	0.86957
174.747	0.86957
174.969	0.86957
175.222	0.86957
175.444	0.86957
175.66	0.86957
175.859	0.86957
176.067	0.86957
176.319	0.86957
176.553	0.86957
176.8	0.86957
177.043	0.86957
177.291	0.86957
177.481	0.86957
177.704	0.86957
177.934	0.86957
178.167	0.86957
178.402	1.15942
178.618	1.15942
178.862	1.15942
179.037	1.15942
179.279	1.15942
179.51	1.15942
179.685	1.15942
179.94	1.15942
180.191	1.15942
180.397	1.15942
180.622	1.15942
180.865	1.15942
181.133	1.15942
181.419	1.15942
181.665	1.15942
181.946	1.15942
182.168	1.15942
182.373	1.15942
182.614	1.15942
182.838	1.15942
183.055	1.15942
183.243	1.15942
183.501	1.44928
183.699	1.44928
183.931	1.44928
184.2	1.44928
184.428	1.44928
184.652	1.44928
184.86	1.44928
185.112	1.44928
185.316	1.44928
185.57	1.44928
185.809	1.44928
186.026	1.44928
186.273	1.44928
186.473	1.44928
186.674	1.44928
186.894	1.44928
187.168	1.44928
187.379	1.44928
187.657	1.44928
187.936	1.44928
188.193	1.44928
188.399	1.44928
188.617	1.44928
188.83	1.44928
189.088	1.44928
189.371	1.44928
189.595	1.73913
189.859	1.73913
190.101	1.73913
190.372	1.73913
190.65	1.73913
190.927	1.73913
191.187	1.73913
191.414	1.73913
191.686	1.73913
191.983	1.73913
192.228	1.73913
192.531	1.73913
192.784	1.73913
193.059	1.73913
193.331	1.73913
193.591	1.73913
193.85	2.02899
194.127	2.02899
194.419	2.02899
194.708	2.02899
194.967	2.02899
195.235	2.02899
195.521	2.02899
195.758	2.02899
196.034	2.02899
196.324	2.02899
196.59	2.02899
196.88	2.02899
197.172	2.02899
197.392	2.31884
197.648	2.31884
197.911	2.31884
198.143	2.31884
198.396	2.31884
198.64	2.31884
198.875	2.31884
199.149	2.31884
199.332	2.6087
199.571	2.6087
199.828	2.6087
200.077	2.6087
200.343	2.6087
200.612	2.6087
200.872	2.6087
201.084	2.6087
201.333	2.6087
201.553	2.6087
201.777	2.89855
202.012	2.89855
202.274	2.89855
202.482	2.89855
202.701	2.89855
202.922	2.89855
203.154	2.89855
203.377	3.18841
203.589	3.18841
203.807	3.18841
204.011	3.18841
204.241	3.18841
204.484	3.18841
204.669	3.18841
204.894	3.18841
205.143	3.18841
205.379	3.18841
205.571	3.47826
205.783	3.47826
205.967	3.47826
206.165	3.47826
206.336	3.47826
206.584	3.47826
206.781	3.76812
206.987	3.76812
207.17	3.76812
207.361	3.76812
207.567	3.76812
207.733	3.76812
207.967	3.76812
208.143	4.05797
208.281	4.05797
208.501	4.05797
208.691	4.05797
208.894	4.05797
209.088	4.05797
209.297	4.34783
209.48	4.34783
209.676	4.34783
209.907	4.34783
210.118	4.34783
210.341	4.63768
210.563	4.63768
210.766	4.63768
210.964	4.63768
211.181	4.92754
211.384	4.92754
211.553	4.92754
211.732	4.92754
211.957	4.92754
212.178	5.21739
212.405	5.21739
212.622	5.21739
212.82	5.21739
213.041	5.50725
213.247	5.50725
213.465	5.50725
213.697	5.50725
213.897	5.7971
214.118	5.7971
214.351	5.7971
214.575	5.7971
214.834	6.08696
215.03	6.08696
215.241	6.08696
215.42	6.37681
215.663	6.37681
215.872	6.37681
216.093	6.66667
216.273	6.66667
216.447	6.66667
216.657	6.95652
216.836	6.95652
217.072	6.95652
217.268	7.24638
217.477	7.24638
217.66	7.53623
217.866	7.53623
218.077	7.53623
218.27	7.82609
218.487	7.82609
218.677	8.11594
218.878	8.11594
219.111	8.4058
219.314	8.4058
219.535	8.4058
219.736	8.69565
219.949	8.98551
220.197	8.98551
220.431	9.27536
220.591	9.27536
220.866	9.56522
221.097	9.56522
221.315	9.85507
221.528	10.1449
221.736	10.1449
221.958	10.4348
222.163	10.7246
222.367	10.7246
222.559	11.0145
222.787	11.3043
222.989	11.5942
223.19	11.8841
223.416	12.1739
223.66	12.1739
223.892	12.4638
224.106	13.0435
224.276	13.3333
224.511	13.6232
224.732	15.3623
224.981	20.2899
225.205	30.7246
225.45	44.058
225.662	57.3913
225.912	68.1159
226.112	76.5217
226.351	82.6087
226.562	87.5362
226.796	91.0145
227.011	93.3333
227.267	95.0725
227.465	96.2319
227.685	97.1014
227.883	97.6812
228.116	98.2609
228.369	98.5507
228.586	98.8406
228.831	98.8406
229.074	99.1304
229.32	99.1304
229.571	99.1304
229.853	99.4203
230.094	99.4203
230.297	99.4203
230.534	99.4203
230.794	99.4203
231.024	99.4203
231.249	99.4203
231.505	99.4203
231.723	99.4203
231.96	99.4203
232.193	99.4203
232.44	99.4203
232.694	99.4203
232.952	99.7101
233.199	99.7101
233.458	99.7101
233.711	99.7101
233.974	99.7101
234.227	99.7101
234.474	99.7101
234.701	99.7101
234.915	99.7101
235.138	99.7101
235.388	99.7101
235.626	99.7101
235.849	99.7101
236.081	99.7101
236.306	99.7101
236.536	99.7101
236.75	99.7101
236.947	99.7101
237.208	99.7101
237.381	99.7101
237.603	99.7101
237.834	99.7101
238.057	99.7101
238.256	99.7101
238.458	99.7101
238.615	99.7101
238.882	99.7101
239.144	99.7101
239.334	99.7101
239.57	99.7101
239.754	99.7101
239.979	99.7101
240.195	99.7101
240.423	100
240.667	100
240.87	100
241.087	100
241.302	100
241.502	100
241.728	100
241.936	100
242.178	100
242.37	100
242.581	100
242.791	100
243.001	100
243.209	100
243.418	100
243.625	100
243.832	100
244.038	100
244.244	100
244.449	100
244.653	100
244.857	100
245.06	100
245.263	100
245.464	100
245.666	100
245.866	100
246.066	100
246.265	100
246.464	100
246.662	100
246.859	100
247.056	100
247.252	100
247.447	100
247.642	100
247.836	100
248.029	100
248.222	100
248.414	100
248.606	100
248.796	100
248.987	100
249.176	100
249.365	100
249.553	100
249.741	100
249.928	100
250.114	100
250.3	100
250.485	100
250.67	100
250.853	100
251.036	100
251.219	100
251.401	100
251.582	100
251.763	100
251.943	100
252.122	100
260	100
280	100
